# Supplementary material for: Genome-wide investigation of UDP-Glycosyltransferase family in Tartary buckwheat (Fagopyrum tataricum)
Source: BMC Plant Biol. 2024 Apr 6;24:249. doi: 10.1186/s12870-024-04926-8 (PMC10998406; doi:10.1186/s12870-024-04926-8)
Supplement: Supplementary file 1 — Supplementary Material 1 [file 12870_2024_4926_MOESM1_ESM.xlsx]

## Sheet: FtUGT gene information
Table S1. List of the 173 F. tataricum UGT genes identified in this study.
Gene	Gene ID	Protein length	Mw(KDa)	pI	Location	Domain	Predicted Subcellular location（W）	Subfamily	Exons
FtUGT1	FtPinG0100113900.01	258	28.5432	5.52	Ft1	UDPGT	Cytoplasmic	UGT71	2
FtUGT2	FtPinG0100123400.01	378	40.5614	5.43	Ft1	UDPGT	Cytoplasmic	UGT78	3
FtUGT3	FtPinG0100136100.01	458	51.9348	5.64	Ft1	UDPGT	Cytoplasmic	UGT84	1
FtUGT4	FtPinG0100268900.01	219	24.066	9.3	Ft1	UDPGT	Cytoplasmic	UGT78	2
FtUGT5	FtPinG0100281300.01	280	30.9333	4.93	Ft1	UDPGT	Cytoplasmic	UGT78	3
FtUGT6	FtPinG0100389600.01	455	49.6426	5.6	Ft1	UDPGT	Cytoplasmic	UGT89	1
FtUGT7	FtPinG0100830100.01	402	43.7492	5.55	Ft1	UDPGT	Cytoplasmic	UGT94	1
FtUGT8	FtPinG0100830900.01	515	55.2991	6.11	Ft1	UDPGT	Chloroplast	UGT94	1
FtUGT9	FtPinG0100886300.01	367	41.3469	6.99	Ft1	UDPGT	Cytoplasmic	UGT82	2
FtUGT10	FtPinG0100886500.01	367	41.5512	6.98	Ft1	UDPGT	Chloroplast	UGT82	2
FtUGT11	FtPinG0100915600.01	145	16.17	8.46	Ft1	UDPGT	Cytoplasmic	UGT89	3
FtUGT12	FtPinG0100916200.01	136	15.1157	7.73	Ft1	UDPGT	Cytoplasmic	UGT89	3
FtUGT13	FtPinG0100917000.01	482	53.054	5.84	Ft1	UDPGT	Chloroplast	UGT89	2
FtUGT14	FtPinG0100917200.01	290	32.6812	6.07	Ft1	UDPGT	Mitochondrial	UGT89	2
FtUGT15	FtPinG0100949900.01	432	47.6366	5.97	Ft1	UDPGT	Chloroplast	UGT93	1
FtUGT16	FtPinG0100950500.01	442	48.4756	5.96	Ft1	UDPGT	Chloroplast	UGT93	1
FtUGT17	FtPinG0100969700.01	466	51.7858	5.99	Ft1	UDPGT	Chloroplast	UGT79	1
FtUGT18	FtPinG0101121700.01	252	27.7613	5.93	Ft1	UDPGT	Nuclear	UGT72	1
FtUGT19	FtPinG0201291000.01	612	66.9953	5.87	Ft2	UDPGT	Chloroplast	UGT80	14
FtUGT20	FtPinG0201441700.01	477	54.3905	5.83	Ft2	UDPGT	Chloroplast	UGT85	2
FtUGT21	FtPinG0201474900.01	485	54.9711	5.75	Ft2	UDPGT	Extracellular	UGT92	2
FtUGT22	FtPinG0201728000.01	481	53.4915	8.43	Ft2	UDPGT	Extracellular	UGT73	1
FtUGT23	FtPinG0201729100.01	490	54.8003	5.76	Ft2	UDPGT	Nuclear	UGT73	1
FtUGT24	FtPinG0201770200.01	492	55.334	5.81	Ft2	UDPGT	Cytoplasmic	UGT86	2
FtUGT25	FtPinG0201773200.01	487	53.4443	6.03	Ft2	UDPGT	Cytoplasmic	UGT89	4
FtUGT26	FtPinG0202011600.01	280	31.2152	5.17	Ft2	UDPGT	Nuclear	UGT71	1
FtUGT27	FtPinG0202011800.01	478	52.6042	5.32	Ft2	UDPGT	Nuclear	UGT71	3
FtUGT28	FtPinG0202012000.01	401	44.3867	5.39	Ft2	UDPGT	Cytoplasmic	UGT71	1
FtUGT29	FtPinG0202198200.01	493	54.7395	5.18	Ft2	UDPGT	Chloroplast	UGT84	2
FtUGT30	FtPinG0202198400.01	452	50.3977	5.65	Ft2	UDPGT	Chloroplast	UGT84	1
FtUGT31	FtPinG0202199000.01	458	50.8413	5.49	Ft2	UDPGT	Chloroplast	UGT84	1
FtUGT32	FtPinG0202204500.01	470	52.6995	5.53	Ft2	UDPGT	Cytoplasmic	UGT73	2
FtUGT33	FtPinG0202204700.01	390	44.2019	5.67	Ft2	UDPGT	Cytoplasmic	UGT73	2
FtUGT34	FtPinG0202204900.01	368	41.5565	5.57	Ft2	UDPGT	Chloroplast	UGT73	2
FtUGT35	FtPinG0202308800.01	645	71.0546	6.01	Ft2	UDPGT	Nuclear		14
FtUGT36	FtPinG0202381100.01	363	40.8839	4.98	Ft2	UDPGT	Cytoplasmic	UGT71	1
FtUGT37	FtPinG0202381700.01	290	32.1895	4.78	Ft2	UDPGT	Cytoplasmic	UGT71	1
FtUGT38	FtPinG0202381900.01	353	38.9685	4.97	Ft2	UDPGT	Cytoplasmic	UGT71	1
FtUGT39	FtPinG0202382100.01	355	39.4753	5.57	Ft2	UDPGT	Cytoplasmic	UGT71	2
FtUGT40	FtPinG0280000785.01	497	56.3816	5.53	Ft2	UDPGT	Chloroplast	UGT73	1
FtUGT41	FtPinG0202406500.01	191	21.057	5.4	Ft2	UDPGT	Cytoplasmic	UGT73	1
FtUGT42	FtPinG0202467000.01	170	18.96	5.96	Ft2	UDPGT	Chloroplast	UGT74	2
FtUGT43	FtPinG0302796200.01	400	44.5778	6.29	Ft3	UDPGT	Cytoskeleton	UGT78	2
FtUGT44	FtPinG0302944500.01	505	55.3824	5.61	Ft3	UDPGT	Chloroplast	UGT89	3
FtUGT45	FtPinG0303163000.01	477	51.9385	5.31	Ft3	UDPGT	Cytoplasmic	UGT72	1
FtUGT46	FtPinG0303163300.01	300	32.988	6.97	Ft3	UDPGT	Nuclear	UGT72	1
FtUGT47	FtPinG0303389500.01	202	22.4086	4.83	Ft3	UDPGT	Cytoplasmic	UGT86	2
FtUGT48	FtPinG0303462900.01	479	54.2042	5.77	Ft3	UDPGT	Chloroplast	UGT85	2
FtUGT49	FtPinG0303470900.01	624	69.1057	6.43	Ft3	UDPGT	Nuclear	UGT80	14
FtUGT50	FtPinG0403683800.01	300	33.264	4.86	Ft4	UDPGT	Chloroplast	UGT72	1
FtUGT51	FtPinG0403786700.01	456	52.1797	6.29	Ft4	UDPGT	Chloroplast	UGT91	1
FtUGT52	FtPinG0403825800.01	293	32.5263	5.04	Ft4	UDPGT	Cytoplasmic	UGT74	2
FtUGT53	FtPinG0403865200.01	298	33.3322	5.18	Ft4	UDPGT	Cytoplasmic	UGT74	2
FtUGT54	FtPinG0403894700.01	355	38.523	5.12	Ft4	UDPGT	Cytoplasmic	UGT78	2
FtUGT55	FtPinG0404060800.01	474	51.9687	6.72	Ft4	UDPGT	Cytoplasmic	UGT89	2
FtUGT56	FtPinG0404061000.01	281	31.0115	5.58	Ft4	UDPGT	Cytoplasmic	UGT89	2
FtUGT57	FtPinG0404061600.01	380	42.2946	6.02	Ft4	UDPGT	Chloroplast	UGT89	2
FtUGT58	FtPinG0404061900.01	499	54.6727	6.1	Ft4	UDPGT	Cytoplasmic	UGT89	3
FtUGT59	FtPinG0404137000.01	466	51.8511	6.11	Ft4	UDPGT	Chloroplast	UGT79	2
FtUGT60	FtPinG0404182800.01	304	34.4785	6.15	Ft4	UDPGT	Chloroplast	UGT73	2
FtUGT61	FtPinG0404196400.01	132	15.0543	6.12	Ft4	UDPGT	Chloroplast	UGT86	1
FtUGT62	FtPinG0404197100.01	123	13.5213	4.46	Ft4	UDPGT	Extracellular	UGT86	1
FtUGT63	FtPinG0404199100.01	381	42.8052	5.7	Ft4	UDPGT	Cytoplasmic	UGT86	2
FtUGT64	FtPinG0404201100.01	426	47.5287	5.03	Ft4	UDPGT	Chloroplast	UGT86	2
FtUGT65	FtPinG0404201300.01	203	23.0196	5.31	Ft4	UDPGT	Nuclear	UGT86	3
FtUGT66	FtPinG0404388200.01	468	51.468	5.41	Ft4	UDPGT	Vacuole	UGT89	1
FtUGT67	FtPinG0404388600.01	468	51.5871	6.11	Ft4	UDPGT	Chloroplast	UGT89	1
FtUGT68	FtPinG0404388800.01	466	51.5549	5.25	Ft4	UDPGT	Chloroplast	UGT89	1
FtUGT69	FtPinG0404389000.01	466	51.4278	5.53	Ft4	UDPGT	Chloroplast	UGT89	1
FtUGT70	FtPinG0404396700.01	468	52.7747	6.9	Ft4	UDPGT	Chloroplast	UGT91	1
FtUGT71	FtPinG0404761300.01	454	51.1308	5.47	Ft4	UDPGT	Chloroplast	UGT86	1
FtUGT72	FtPinG0404773700.01	286	32.2849	4.72	Ft4	UDPGT	Cytoplasmic	UGT74	2
FtUGT73	FtPinG0404831100.01	449	49.8496	8.61	Ft4	UDPGT	Chloroplast		12
FtUGT74	FtPinG0404831500.01	532	59.1034	6.61	Ft4	UDPGT	Cytoplasmic		14
FtUGT75	FtPinG0404902500.01	180	20.28	5.89	Ft4	UDPGT	Cytoplasmic	UGT85	3
FtUGT76	FtPinG0504936600.01	372	42.1906	5.36	Ft5	UDPGT	Chloroplast	UGT84	2
FtUGT77	FtPinG0504936900.01	444	50.2078	5.35	Ft5	UDPGT	Cytoplasmic	UGT84	1
FtUGT78	FtPinG0505023300.01	441	49.682	5.85	Ft5	UDPGT	Cytoplasmic	UGT76	4
FtUGT79	FtPinG0505101000.01	489	54.6857	5.73	Ft5	UDPGT	Cytoplasmic	UGT85	2
FtUGT80	FtPinG0505101600.01	491	54.7177	5.64	Ft5	UDPGT	Chloroplast	UGT85	2
FtUGT81	FtPinG0505101800.01	490	54.6538	5.63	Ft5	UDPGT	Cytoplasmic	UGT85	2
FtUGT82	FtPinG0505115300.01	161	17.7678	5.66	Ft5	UDPGT	Nuclear	UGT71	1
FtUGT83	FtPinG0505115700.01	304	34.0103	5.84	Ft5	UDPGT	Chloroplast	UGT71	1
FtUGT84	FtPinG0505167600.01	445	49.6372	5.25	Ft5	UDPGT	Chloroplast	UGT72	1
FtUGT85	FtPinG0505175300.01	286	32.2062	6.03	Ft5	UDPGT	Chloroplast	UGT71	2
FtUGT86	FtPinG0505175500.01	208	23.1919	4.88	Ft5	UDPGT	Cytoplasmic	UGT71	1
FtUGT87	FtPinG0505176700.01	123	14.1394	5.25	Ft5	UDPGT	Cytoplasmic	UGT71	1
FtUGT88	FtPinG0505177800.01	176	19.6247	5.8	Ft5	UDPGT	Chloroplast	UGT71	1
FtUGT89	FtPinG0505219500.01	449	50.8966	5.59	Ft5	UDPGT	Chloroplast	UGT91	2
FtUGT90	FtPinG0505219700.01	472	53.5006	5.25	Ft5	UDPGT	Chloroplast	UGT91	2
FtUGT91	FtPinG0505322900.01	136	15.0544	7.02	Ft5	UDPGT	Chloroplast	UGT72	1
FtUGT92	FtPinG0505323900.01	186	20.7981	5.47	Ft5	UDPGT	Cytoplasmic	UGT72	2
FtUGT93	FtPinG0505360800.01	490	54.9839	5.93	Ft5	UDPGT	Chloroplast	UGT92	3
FtUGT94	FtPinG0505702900.01	475	53.3503	6.15	Ft5	UDPGT	Chloroplast	UGT84	2
FtUGT95	FtPinG0505705100.01	383	41.6497	5.25	Ft5	UDPGT	Cytoplasmic	UGT88	2
FtUGT96	FtPinG0505738700.01	468	52.7596	5.52	Ft5	UDPGT	Chloroplast	UGT91	1
FtUGT97	FtPinG0505738900.01	466	52.7636	5.66	Ft5	UDPGT	Chloroplast	UGT91	2
FtUGT98	FtPinG0505807700.01	296	33.6617	5.56	Ft5	UDPGT	Cytoplasmic	UGT74	2
FtUGT99	FtPinG0505924400.01	372	41.1862	5.51	Ft5	UDPGT	Nuclear	UGT76	2
FtUGT100	FtPinG0505924600.01	442	49.6376	5.27	Ft5	UDPGT	Chloroplast	UGT76	3
FtUGT101	FtPinG0505924800.01	172	19.1321	6.58	Ft5	UDPGT	Cytoplasmic	UGT76	1
FtUGT102	FtPinG0505925000.01	439	49.4459	5.59	Ft5	UDPGT	Chloroplast	UGT76	7
FtUGT103	FtPinG0505925200.01	442	49.1757	5.65	Ft5	UDPGT	Chloroplast	UGT76	3
FtUGT104	FtPinG0505925400.01	436	48.8865	5.99	Ft5	UDPGT	Cytoplasmic	UGT76	3
FtUGT105	FtPinG0505926000.01	415	46.4683	5.74	Ft5	UDPGT	Nuclear	UGT76	2
FtUGT106	FtPinG0505926200.01	443	49.6672	5.98	Ft5	UDPGT	Nuclear	UGT76	3
FtUGT107	FtPinG0505926400.01	452	50.9054	5.44	Ft5	UDPGT	Chloroplast	UGT76	2
FtUGT108	FtPinG0505926800.01	452	51.0344	5.6	Ft5	UDPGT	Nuclear	UGT76	3
FtUGT109	FtPinG0505927600.01	440	49.5691	5.41	Ft5	UDPGT	Nuclear	UGT76	2
FtUGT110	FtPinG0606183100.01	452	50.5859	5.65	Ft6	UDPGT	Chloroplast	UGT76	3
FtUGT111	FtPinG0606275900.01	460	51.1121	5.82	Ft6	UDPGT	Chloroplast	UGT90	1
FtUGT112	FtPinG0606276100.01	460	51.2904	5.95	Ft6	UDPGT	Chloroplast	UGT90	1
FtUGT113	FtPinG0606349400.01	391	42.7829	5.55	Ft6	UDPGT	Cytoplasmic	UGT78	2
FtUGT114	FtPinG0606349600.01	391	42.8213	5.7	Ft6	UDPGT	Cytoplasmic	UGT78	2
FtUGT115	FtPinG0606349800.01	387	43.0153	5.15	Ft6	UDPGT	Cytoplasmic	UGT78	2
FtUGT116	FtPinG0606349900.01	498	54.7715	5.18	Ft6	UDPGT	Mitochondrial	UGT78	2
FtUGT117	FtPinG0606350300.01	145	15.8593	9.1	Ft6	UDPGT	Cytoplasmic	UGT78	1
FtUGT118	FtPinG0606415800.01	263	29.3757	5.56	Ft6	UDPGT	Cytoplasmic	UGT76	3
FtUGT119	FtPinG0606439300.01	439	48.8215	5.43	Ft6	UDPGT	Chloroplast	UGT86	2
FtUGT120	FtPinG0606472000.01	278	30.9343	5.11	Ft6	UDPGT	Chloroplast	UGT71	1
FtUGT121	FtPinG0606527800.01	305	34.5084	5.13	Ft6	UDPGT	Chloroplast	UGT86	2
FtUGT122	FtPinG0606684200.01	168	19.2678	5.1	Ft6	UDPGT	Chloroplast	UGT91	1
FtUGT123	FtPinG0606684800.01	471	53.6075	5.55	Ft6	UDPGT	Chloroplast	UGT91	2
FtUGT124	FtPinG0606685200.01	469	53.0395	5.1	Ft6	UDPGT	Chloroplast	UGT91	2
FtUGT125	FtPinG0606704000.01	315	35.8535	8.43	Ft6	UDPGT	Chloroplast	UGT82	2
FtUGT126	FtPinG0606905900.01	335	37.4211	6.76	Ft6	UDPGT	Cytoplasmic	UGT76	2
FtUGT127	FtPinG0606996200.01	418	46.4442	5.55	Ft6	UDPGT	Chloroplast	UGT73	1
FtUGT128	FtPinG0707342900.01	291	32.8457	5.37	Ft7	UDPGT	Cytoplasmic	UGT74	2
FtUGT129	FtPinG0707343500.01	300	33.926	5.1	Ft7	UDPGT	Cytoplasmic	UGT74	2
FtUGT130	FtPinG0707604200.01	499	55.8527	6.03	Ft7	UDPGT	Chloroplast	UGT85	3
FtUGT131	FtPinG0707621300.01	478	53.4101	5.09	Ft7	UDPGT	Chloroplast	UGT72	1
FtUGT132	FtPinG0707621700.01	470	52.7708	5.61	Ft7	UDPGT	Chloroplast	UGT72	1
FtUGT133	FtPinG0707622300.01	395	44.2458	4.91	Ft7	UDPGT	Cytoplasmic	UGT72	1
FtUGT134	FtPinG0707681000.01	452	50.4901	4.85	Ft7	UDPGT	Cytoplasmic	UGT75	1
FtUGT135	FtPinG0707681200.01	438	48.9753	4.71	Ft7	UDPGT	Chloroplast	UGT75	1
FtUGT136	FtPinG0707808500.01	465	51.4094	5.57	Ft7	UDPGT	Chloroplast	UGT72	1
FtUGT137	FtPinG0707808900.01	476	51.9957	5.4	Ft7	UDPGT	Chloroplast	UGT72	1
FtUGT138	FtPinG0707839100.01	487	53.9361	5.43	Ft7	UDPGT	Cytoplasmic	UGT85	2
FtUGT139	FtPinG0707839300.01	485	53.9038	6.17	Ft7	UDPGT	Chloroplast	UGT85	2
FtUGT140	FtPinG0707839500.01	489	54.5195	5.89	Ft7	UDPGT	Chloroplast	UGT85	2
FtUGT141	FtPinG0707839700.01	486	54.4275	5.86	Ft7	UDPGT	Chloroplast	UGT85	2
FtUGT142	FtPinG0707839900.01	476	53.5176	5.49	Ft7	UDPGT	Chloroplast	UGT85	2
FtUGT143	FtPinG0707925100.01	447	50.754	5.91	Ft7	UDPGT	Chloroplast	UGT95	1
FtUGT144	FtPinG0707925300.01	440	50.0806	5.85	Ft7	UDPGT	Chloroplast	UGT95	1
FtUGT145	FtPinG0707927500.01	446	51.119	5.73	Ft7	UDPGT	Peroxisome	UGT95	1
FtUGT146	FtPinG0707972600.01	452	50.6732	5.83	Ft7	UDPGT	Chloroplast	UGT91	1
FtUGT147	FtPinG0707972800.01	464	52.3269	5.39	Ft7	UDPGT	Chloroplast	UGT91	1
FtUGT148	FtPinG0708025900.01	242	27.6558	5.39	Ft7	UDPGT	Cytoplasmic	UGT71	1
FtUGT149	FtPinG0708111100.01	344	38.3682	5.51	Ft7	UDPGT	Chloroplast	UGT71	1
FtUGT150	FtPinG0708111500.01	275	30.7904	5.27	Ft7	UDPGT	Chloroplast	UGT71	1
FtUGT151	FtPinG0808160600.01	223	25.1011	9.24	Ft8	UDPGT	Cytoplasmic	UGT78	2
FtUGT152	FtPinG0808241500.01	328	36.824	6.1	Ft8	UDPGT	Nuclear		1
FtUGT153	FtPinG0808406200.01	253	28.3443	5.71	Ft8	UDPGT	Nuclear	UGT76	2
FtUGT154	FtPinG0808413900.01	470	53.0242	6.25	Ft8	UDPGT	Chloroplast	UGT79	1
FtUGT155	FtPinG0808414100.01	475	53.9744	6.04	Ft8	UDPGT	Nuclear	UGT79	3
FtUGT156	FtPinG0808419600.01	447	50.1054	5.5	Ft8	UDPGT	Chloroplast	UGT86	2
FtUGT157	FtPinG0808442400.01	370	41.9584	5.62	Ft8	UDPGT	Chloroplast	UGT84	1
FtUGT158	FtPinG0808443600.01	508	56.5527	5.05	Ft8	UDPGT	Cytoplasmic	UGT84	1
FtUGT159	FtPinG0808450800.01	475	53.0459	5.6	Ft8	UDPGT	Cytoplasmic	UGT73	2
FtUGT160	FtPinG0808451000.01	478	53.5865	5.43	Ft8	UDPGT	Cytoplasmic	UGT73	2
FtUGT161	FtPinG0808451900.01	345	38.6242	6.35	Ft8	UDPGT	Cytoplasmic	UGT73	1
FtUGT162	FtPinG0808452400.01	193	21.8114	9.36	Ft8	UDPGT	Nuclear	UGT73	2
FtUGT163	FtPinG0808570400.01	450	49.5269	5.82	Ft8	UDPGT	Vacuole	UGT89	1
FtUGT164	FtPinG0808570800.01	452	49.6741	5.75	Ft8	UDPGT	Vacuole	UGT89	1
FtUGT165	FtPinG0808722700.01	215	24.6342	6.06	Ft8	UDPGT	Chloroplast	UGT73	1
FtUGT166	FtPinG0808781300.01	356	40.2129	4.92	Ft8	UDPGT	Cytoplasmic	UGT86	2
FtUGT167	FtPinG0808833900.01	406	44.5032	6	Ft8	UDPGT	Chloroplast	UGT85	2
FtUGT168	FtPinG0808834100.01	486	53.1512	6.05	Ft8	UDPGT	Chloroplast	UGT85	3
FtUGT169	FtPinG0808834900.01	491	54.0364	5.93	Ft8	UDPGT	Cytoplasmic	UGT85	3
FtUGT170	FtPinG0808837500.01	490	53.7149	5.81	Ft8	UDPGT	Chloroplast	UGT85	3
FtUGT171	FtPinG0808837700.01	360	39.8803	5.56	Ft8	UDPGT	Cytoplasmic	UGT85	3
FtUGT172	FtPinG0808858200.01	373	42.5125	5.6	Ft8	UDPGT	Cytoplasmic	UGT73	2
FtUGT173	FtPinG0808934300.01	419	46.042	5.45	Ft8	UDPGT	Chloroplast	UGT86	2

## Sheet: FtUGT gene sequences
Table S1. List of the 173 F. tataricum UGT genes identified in this study.
Gene	Gene ID	Sequence Type	Sequences
FtUGT1	FtPinG0100113900	Protein	MEMEPDLIRSLSRNHKLPSIYPIGPIVHLDVSDSSSTSSPELFAWLDEQPPQSVVFLCFGTKGIFAEDQVQEIAAGLERSGHRFLWSLRRRPGTGRGNDYEDFNEALPEGFLKRTAGVGRVVGWVPQKKVLAHRAVGAFVSHCGWNSMLESLCVGVPVAAWPIYAEQHLNAYQWVREDGLATEMRIDYSNNPGQTSVVVEAAEVERGIRHVMEDEEGSNVRKRVAEMSIAAKKALSDGGSSHLNLGRFIDDVINNLSS*
FtUGT1	FtPinG0100113900	CDS	ATGGAAATGGAGCCTGACCTCATTCGTTCTTTGTCCAGAAACCATAAGCTCCCTTCGATCTACCCCATTGGCCCGATTGTCCACTTGGATGTCTCAGATTCATCGTCCACCTCGTCACCTGAACTCTTCGCGTGGCTGGACGAGCAGCCGCCGCAGTCAGTGGTGTTCTTGTGCTTCGGAACAAAGGGGATTTTCGCCGAAGATCAGGTGCAAGAGATTGCGGCGGGGCTAGAGCGGAGCGGTCACCGGTTTCTGTGGTCGCTTAGGCGGAGGCCGGGAACCGGAAGGGGAAACGACTACGAGGACTTCAATGAGGCACTTCCAGAGGGTTTCTTGAAACGCACCGCCGGGGTGGGGAGGGTGGTGGGATGGGTCCCACAGAAGAAGGTGTTGGCCCAC…
FtUGT2	FtPinG0100123400	Protein	MRRFMEVSGETLRRSLAVAEEEIGVKISCVVADAFLSFVCKEIADEKAVQWVALWTSAASDLASHMYTDELRSRIATGEAHYEDSVDRHIPGFPPVTIADLAPEVVVADLATSSIARMLQIMSHTLTSASSVVMNSFHTLEPDITVSLNSAFNNIFLSAGPYSLTLSPPDHGGAVHDPSGCLPWLDTHVSAPASVVYISFGTAHTPPPEEFTALAEALEVVGVPFLWSLPNRFLACLPEGFIERTGKSGKGKVVTWAPQTSVLGHVAIGAQLTHCGWNSVTESIVSGVPMICRALAVAEQKFNERLVVSVWGIGVEVEGGKLTKAAAARAVERVLLEEEGKKIRETIRGMKKLAEEAAAEPNGSSARNLNKFISIITT*
FtUGT2	FtPinG0100123400	CDS	ATGAGGAGGTTCATGGAGGTGTCAGGGGAGACTTTACGGCGGAGCTTGGCGGTGGCCGAGGAGGAGATCGGAGTGAAGATCAGTTGTGTGGTGGCTGATGCCTTTCTGTCGTTTGTCTGTAAGGAAATCGCCGATGAGAAGGCGGTGCAGTGGGTGGCGCTTTGGACTTCGGCTGCTTCCGACTTGGCCTCCCATATGTACACCGATGAGCTGAGAAGCAGAATCGCCACCGGAGAAGCACACTATGAAGACTCTGTTGATCGCCACATTCCCGGATTCCCGCCGGTAACCATTGCGGATTTGGCTCCGGAAGTGGTCGTCGCCGATCTCGCCACCTCGTCCATTGCCCGGATGCTCCAGATAATGTCCCACACCCTCACTTCCGCCTCATCCGTCGTT…
FtUGT3	FtPinG0100136100	Protein	MGGFLVTFTTTTNFGKKIMTANDIIPNHLYPIGRGFLRFDFFDEEAPPETDPRRLELEYINAEMKRVGCKRIPQMIHRLADEGRPVSCLINGSIVPWVYDIADELGIPVAMLWAQSCAAFLCKYHFYKKLVPFPTMKDPYIDVEIPTLPLLKWDEVHTDLHPTYHIPYITKEWMIEFQNLNRPFCILMDTFNELESEILEFTSKLCHVINIKPVGPFLKVNSGSLLGGNHLKADVDCLQWLDSKPRNSVVYIAFGTNVHLKQEQIDQIAHGIIKAGFCFLWVMKPPRPDSGLNPHVVPDGFLEKAGDNGRVVEFSPQEEVLEHPSVGCFVTHCGWNSTMETVSSGVPVVVFPQFGDQVINAKFLVDVFGVGVRMGRGEHGDVTRREDVDKCLREVMVGL…
FtUGT3	FtPinG0100136100	CDS	ATGGGAGGCTTTCTAGTCACCTTTACCACCACCACCAACTTTGGGAAGAAAATCATGACGGCGAATGATATCATCCCTAACCACCTGTACCCCATCGGACGCGGCTTCCTCCGGTTTGACTTCTTCGACGAGGAGGCGCCGCCGGAAACAGATCCCCGGCGCTTGGAGTTGGAATACATCAACGCCGAGATGAAACGCGTGGGATGCAAGCGCATCCCTCAGATGATCCACCGTTTAGCGGACGAAGGACGCCCAGTGTCATGCCTCATCAACGGTTCCATCGTTCCATGGGTCTACGACATCGCCGACGAACTCGGTATCCCCGTCGCCATGCTGTGGGCCCAGTCATGCGCCGCCTTCCTCTGTAAGTACCACTTTTACAAAAAACTCGTCCCCTTT…
FtUGT4	FtPinG0100268900	Protein	MSRPLARGADPQGCLSWLETQAGKPASVIYISFGSAHTPPPEEFTSLAEALTATRVPFLWSLPERFKPYLPLGFEESKIGKVVTWAPQISVLGHQSIGAHLTHCGWNSTMESVVTGVPLICRPLGIADNKLNGRMAVGTAWGIGIELEKTTKEATMIRGGARVGWVCSGPPRPNKNNILSPLQLRERKRKKNTAFYLFIFTEPFCPSFHNLSCFTLQLC*
FtUGT4	FtPinG0100268900	CDS	ATGTCGAGGCCTCTAGCCCGCGGAGCTGACCCACAAGGGTGTCTCTCTTGGCTCGAAACCCAAGCAGGAAAACCGGCCTCGGTTATCTACATCAGTTTCGGCTCTGCTCATACACCTCCGCCAGAGGAATTCACTTCTCTGGCGGAAGCGTTGACGGCGACTAGAGTACCTTTCTTATGGTCACTGCCGGAGAGATTTAAACCCTACCTCCCTCTAGGGTTTGAGGAGAGTAAGATAGGCAAAGTTGTAACATGGGCCCCACAAATATCAGTCCTAGGACATCAGTCTATTGGGGCCCACTTGACTCATTGTGGATGGAACTCGACGATGGAGAGTGTGGTGACCGGCGTACCTTTGATATGCCGGCCACTGGGGATCGCGGACAACAAGCTTAACGGT…
FtUGT5	FtPinG0100281300	Protein	MHTEHFLKAFGPHGIEAHKEETADQYIPEFPSIPIIDLPREIFFVDTPFGKMLHLMSLYLENAVAVLVNSYDALEPLATDILHRVFSDKLPVLNAGPFTLTMPSSETSEVDPHNCLPWLDTHAAAQTSVIYISFGSEYSPPLEELVSLAEALEAAKVSFLWSLPDRLKPSLPEGFTERTSTRGKLVSWAPQMSVLSHVAVRAQLTHCGWNSVLESIVTGVPIIGRPSRIADHPFDGRLVFDVWGIGVEVEGWKLTKTTAMAALEKVMREGKGEDSSDEEG*
FtUGT5	FtPinG0100281300	CDS	ATGCACACTGAGCATTTCCTCAAAGCCTTTGGACCTCACGGGATTGAAGCACACAAAGAAGAAACAGCCGATCAATACATTCCTGAATTCCCATCGATACCCATCATCGATCTTCCTCGTGAAATCTTCTTCGTTGACACCCCCTTCGGTAAAATGCTCCACCTTATGTCACTCTACCTTGAGAACGCAGTTGCGGTTCTGGTTAACTCTTACGACGCATTAGAGCCTCTTGCAACCGATATCCTCCACCGCGTCTTCTCCGACAAGTTGCCGGTCCTCAATGCGGGGCCTTTCACCCTAACAATGCCATCCTCGGAAACATCAGAAGTTGACCCCCATAATTGCCTCCCTTGGCTCGACACCCACGCCGCCGCCCAAACCTCCGTCATCTACATCAGC…
FtUGT6	FtPinG0100389600	Protein	MGEEVSSTHVLLFPFPSTGHIVPLLDLTHRLVSAGLNATVLVTPPNLPLLQPLLSAHPPSSLQTLVLTPPNPTTRRLPATIIALSSLSDQIISWFKSQPSPPVAIISDFFLGWTRNLARDLHVPHIVFCPSGALGTSVYYSLWKERPKNPVPGNPDSLIRFDGIPGQPVFPWRQLSPLYTSSAEEGDTESEFFGESMLANLVSWGTIINTLSELESVYVDHLKKEMGHGRVWSVGPLLPDQNESDLSNMRSGSNSVQAEEVLTWLDKRPESSVVYVCFGSRQKLSEEQTAALETALGRCRANFIWCAGRSDGEGLSFEDDKGMVIRGWAPQLDILRHKAVGAFVTHCGWNSVLEAVDAGVVMVAWPMGADQFADANLIVEELGLAVRVPCAGSGSRNMP…
FtUGT6	FtPinG0100389600.01	CDS	ATGGGGGAAGAAGTTTCATCAACACATGTTCTATTATTCCCCTTCCCGTCGACGGGCCACATAGTGCCTCTCCTAGACCTGACCCACCGTTTGGTCTCCGCCGGCCTAAACGCCACCGTTTTGGTCACCCCTCCTAACCTCCCTCTGCTTCAGCCGCTGCTATCCGCGCACCCTCCTTCATCTCTTCAGACGCTAGTCCTCACCCCACCCAACCCGACTACCCGGAGGCTCCCGGCCACAATCATCGCCCTCAGCTCCCTCTCCGATCAGATCATCTCCTGGTTCAAATCCCAACCTTCCCCTCCGGTCGCGATTATCTCCGATTTCTTCCTCGGTTGGACTCGCAACCTTGCACGTGACCTCCACGTGCCTCATATTGTCTTTTGCCCTTCGGGAGCT…
FtUGT7	FtPinG0100830100.01	Protein	MGQGIESLLSVRPNESHRPLCAVIDVMMSWSKDLFAKFGIPTVGFFTSGACSAAMEYAMWKARSDELKPGQTRLLPGLPEDLAVSYIDLERPPHHGGPPGGPPVFMKPGGGFRGPPGPGTEPMWLGEVKGTIALMMSTSRELEGLFLDYLGQQMEQPVWGVGPLLPEEYWNPTGSILHDRDMRPINKQSSHSEEDVIQWLDTKLRGSVLYVSFGSEVGPSEREYAELASALEDLDQAFIWVAKPGSCKPGPPPPGGKDEGYYLYELEAKAGKRGLIISGWAPQLLILSHSSTGGFLTHCGWNSTVEAIGQGVPMLAWPIRGDQFYNAKLVVSHLKIGHMVKERDVSKKVEKDDVVKGILKLMSDEGAKLRAVAIKEKYEGGFPATSHAALDAFVDFVVA…
FtUGT7	FtPinG0100830100.01	CDS	ATGGGTCAAGGGATCGAGTCTCTTTTATCGGTCCGACCTAATGAGTCGCACCGGCCCTTGTGTGCTGTAATTGATGTGATGATGAGCTGGTCTAAGGACCTGTTTGCAAAATTTGGGATCCCTACTGTGGGTTTCTTCACCTCTGGTGCATGCTCTGCTGCCATGGAGTATGCCATGTGGAAGGCACGTTCTGATGAGTTGAAGCCCGGTCAGACCCGGCTCTTGCCTGGTCTCCCTGAGGATTTGGCTGTTTCATATATTGACCTCGAACGCCCGCCCCACCACGGTGGGCCTCCGGGAGGTCCACCGGTTTTTATGAAGCCCGGAGGCGGGTTTCGCGGCCCGCCTGGCCCCGGAACTGAGCCCATGTGGCTTGGAGAAGTAAAGGGAACGATTGCA…
FtUGT8	FtPinG0100830900.01	Protein	MAISGEILVVPFIGQGHLFPSIELCKHLSSRNFQATLIISSAVSSSIPSSLCHRHPLIQISEISCSTAPPPPPPDHSGADQLTRSTSGQFKGHYDEMGQGIESLITARPNGSPRPLCAVIDVMMSWSKDLFAKLGIPTVGFFTSGACSAAMEYALWKAHADELKPGETRLLPGLPEDMAVSYFDLERPPHHGGPPGGPPPFGPPGSRPGGPPPFGPPGSMKPGGGFRGPPGPGTEPIWLGEVKGTTALMMNTSRELEGPFLDYVGQQMEKAVWGVGPLLPEEYWNPTGSILHDRDVRPNKQSSHSEEEVIQWLDTKPRGSVLYVSFGSEVGPSEKEYAELASALEDLDQAFIWVARPGSCKHGPPPPGGKDEGYYPHELEAKAGKRGLIIRGWAPQLLI…
FtUGT8	FtPinG0100830900.01	CDS	ATGGCAATCTCCGGCGAAATCTTAGTGGTTCCGTTCATCGGCCAAGGTCATCTCTTTCCTAGCATAGAGCTTTGTAAACACCTCTCTTCCCGCAACTTTCAAGCCACACTCATAATCTCCTCTGCTGTCTCCTCGTCAATTCCTTCTTCTCTCTGCCATCGCCACCCTCTCATCCAAATCTCCGAGATCTCCTGTTCTACGGCGCCGCCACCACCTCCACCGGACCATTCAGGCGCGGATCAGCTCACTCGGTCTACAAGCGGCCAGTTTAAAGGGCACTACGATGAGATGGGTCAAGGGATCGAGTCTCTTATAACGGCCCGACCTAATGGGTCGCCCCGCCCTTTGTGTGCTGTAATCGATGTGATGATGAGCTGGTCTAAGGACCTTTTTGCAAAA…
FtUGT9	FtPinG0100886300.01	Protein	MENVIPAHLERMIRDLQDGGDTVACMVADLLTSSLFDVASRCDVPTAGFWCAMLATYRLIAAIPELLQDGIIDRTGIPIQHGQISLQNDLPTINTEDLPWLIGSLTEQQSKFKFWVRALNRAKSLQWLLVNSYPNELQTTKSNYEHNPTIYPIGLLKKHDQIPKPTRNLTFWIEDEGCMDWLSIQKPDSVLYVSFGTWFNPSDKGKVKSLALSLEALDRPFLWALGPKWAVGLPVGFKERVSNIGKVVAWAPQVQVLQHKAVGCFLTHCGWNSITEAIRSKKRLVCYPLAGDQLLNCVFVVDVWKIGLKIASFDCREMNDNVNRVLSDGRMKNRIVKLNDEFVGAEARVTMMDNVVDFTNKLNISAN*
FtUGT9	FtPinG0100886300.01	CDS	ATGGAGAATGTCATCCCGGCGCATTTAGAGCGAATGATACGCGACTTACAAGACGGTGGAGATACGGTGGCTTGTATGGTGGCTGATTTGTTGACGTCTTCGTTGTTTGACGTTGCTTCCAGATGTGACGTGCCGACCGCCGGATTTTGGTGTGCTATGCTCGCTACTTATCGGTTGATCGCCGCTATACCGGAGCTGCTCCAGGATGGAATCATCGATCGAACCGGCATTCCAATACAGCATGGACAAATATCACTTCAAAATGATCTACCAACCATCAACACCGAAGATCTCCCATGGTTAATCGGATCACTAACCGAACAACAATCTAAATTCAAATTTTGGGTCCGAGCATTAAACCGGGCAAAATCTCTTCAATGGCTTCTCGTCAATTCATAT…
FtUGT10	FtPinG0100886500.01	Protein	MENVIPAHLERMIRDLQDGGDTVACLVADLLMSSLFDVASRCDVPTAGFWCAMLATYRLIAAIPELLQDGIIDRTGIPIQQGLISLQNDLPTINTEDLPWLIGSLTEQQSKFKFWVRALNRTKYLQWLLVNSYPNELQTTKSNFEHNPTIYPIGLLKKHDQIPKPTRNLTFWIEDEGCMDWLSIQKPDSVLYVSFGTWFNPSDKGKVKSLALSLEALDRPFLWALGPKWVDGLPVGFKERVSSRGKVVAWAPQVQVLQHKVVGCFLTHCGWNSISEAIRSKKCLVCYPLAGDQLLNCVFVVDVWKIGLKIVSFDCREMNDNVNRVLNDGRMKNRIVKLHDDFVGAEARIKMMDNVVDFTNKLNISAN*
FtUGT10	FtPinG0100886500.01	CDS	ATGGAGAACGTCATCCCGGCGCATTTAGAGCGAATGATACGCGACTTACAAGACGGTGGAGATACGGTGGCTTGTCTGGTGGCTGATTTGTTGATGTCTTCGCTGTTTGACGTTGCTTCCAGATGTGACGTGCCGACCGCCGGATTTTGGTGTGCTATGCTCGCTACTTATCGGTTGATCGCCGCTATACCGGAGTTGCTCCAGGATGGAATCATCGATCGAACCGGCATTCCAATACAGCAAGGACTAATATCACTTCAAAATGATCTACCAACCATCAACACCGAAGATCTCCCATGGTTAATCGGGTCACTAACCGAACAACAATCGAAATTCAAATTTTGGGTCCGAGCATTAAACCGGACAAAATATCTTCAATGGCTTCTCGTCAATTCCTAT…
FtUGT11	FtPinG0100915600.01	Protein	MSWLDKCDNAEVLYVCFGAHITLPEEQTNVLALALEKSKIKFVWKVNEPAAKLPPRFEDRVGGRGLVIREWAPQVMILKHRAVGSFLTHCGWNSVLEGVDAGVLLLAWPLVGDQVFNAKYVVEKLKVGILVGQGLSWRIPIPKPE*
FtUGT11	FtPinG0100915600.01	CDS	ATGTCATGGTTGGACAAATGTGATAATGCTGAGGTGCTTTATGTGTGCTTTGGTGCTCACATTACACTGCCGGAGGAGCAAACAAACGTTTTGGCGCTTGCCTTGGAAAAGAGTAAAATCAAGTTTGTGTGGAAGGTGAATGAGCCCGCCGCCAAGTTGCCTCCTAGGTTCGAGGATCGTGTGGGCGGGCGAGGTCTAGTCATCAGAGAATGGGCCCCACAGGTGATGATACTAAAACACAGAGCCGTGGGCTCGTTCTTGACTCATTGCGGTTGGAATTCGGTCTTGGAAGGAGTCGACGCGGGAGTGTTGCTACTAGCATGGCCATTAGTAGGTGATCAAGTCTTCAATGCCAAATATGTTGTAGAGAAGCTAAAGGTTGGGATTTTAGTGGGGCAA…
FtUGT12	FtPinG0100916200.01	Protein	MSWLDKCDNTEVLYVCFGAHITLPEEQTNVLALALEKSKIKFVWKVNEPAAKLPPRFEDRVGGRGLVIREWAPQVMILKHRAVGSFLTHCGWNSVLEGLDAGVLLLAWPLVGDQVFNAKYVVEKLKVGNLVGQGMS*
FtUGT12	FtPinG0100916200.01	CDS	ATGTCATGGTTGGACAAATGTGATAATACTGAGGTGCTTTATGTGTGCTTTGGTGCTCACATTACACTGCCGGAGGAGCAAACAAACGTTTTGGCGCTTGCCTTGGAAAAGAGTAAAATCAAGTTTGTGTGGAAGGTGAATGAGCCCGCCGCCAAGTTGCCTCCTAGGTTCGAGGATCGTGTGGGCGGGCGAGGTCTAGTCATCAGAGAATGGGCCCCACAGGTGATGATACTAAAACACCGAGCCGTGGGCTCGTTCTTGACTCATTGCGGTTGGAATTCGGTCTTGGAAGGACTCGACGCGGGAGTGTTGCTCCTAGCATGGCCATTAGTAGGTGATCAAGTCTTCAATGCCAAATATGTTGTAGAGAAGCTAAAGGTTGGGAATTTAGTGGGGCAA…
FtUGT13	FtPinG0100917000.01	Protein	MASLATHILVIPFPGQGHMAPLLDLTHHLLLYAADSLTVTFLVTPKNLDLLRPLLCLHPSSAISALVLPLPPHPSLPSGAENTKDLPPDSFFSIFTALPGLQGPLLRWFATHPSPPSAIISDLFLGWTHHLAEKLSIKRFVFSPSAAFASSVSLCLRTNPPPLPKTESGEIDINAVLSISDAPGQPEFFCSQILMLYRMLVPSDGPNPPLFKTNHAANYSSWGYIINTFTGLESVYLNHVKTLLGHDRVWAVGPLFLPTYDQLISDPVSDNILSWFDTCQDSEVVYVSFGTQNMLTQEQVNVLALGLEESGVRFVWKFKEPSLGHVEGQDLGKLPPGFEDRVAGRGLVIRDWVSQVSILNHRAVGSFLSHCGWNSTLEGLVARVLILTWPLGADQYYNE…
FtUGT13	FtPinG0100917000.01	CDS	ATGGCTTCATTGGCAACTCATATTCTCGTAATCCCCTTCCCGGGGCAAGGCCACATGGCCCCCCTCCTTGATCTCACCCACCACCTGCTTCTTTACGCCGCCGATTCCCTCACCGTTACCTTCCTCGTCACTCCTAAAAACCTTGACCTCCTCCGACCTCTGCTTTGCCTCCATCCCTCCTCCGCCATCTCCGCCCTCGTACTCCCCCTGCCACCCCACCCATCCCTCCCTTCCGGCGCCGAGAACACCAAGGATCTCCCCCCTGACTCATTCTTCTCCATCTTCACTGCCCTTCCGGGCCTCCAGGGCCCTCTTCTCCGGTGGTTCGCCACCCACCCTTCCCCTCCTTCCGCCATCATCTCCGACCTCTTCCTCGGGTGGACCCACCACCTCGCCGAG…
FtUGT14	FtPinG0100917200.01	Protein	MAYKRFVYSDGPFKANYTANHSSWGYIINTFTGLESVYLNHLKTSLGHDRVWAVGPLFLPTVDQVRSDPVSDNILSWLDTCRDSEVVYVSFGTQNMLTQEQVNVLALGLEESGVRFVWKFKEPSLGHVEDQDLGKLPPGFEDRVAGRGLVIRDWVSQVSILNHRAVGSFLSHCGWNSTLEGLVARVLILTWPLGADQYYNEKLLVDILKVGVRVSQANQNLPNSDHLAKVLRESVSQSTYKEERARAMQLGKEAIDSMNKDGSSYKDLEMLVQHLIQLPKPVSNYNLFMC*
FtUGT14	FtPinG0100917200.01	CDS	ATGGCGTACAAAAGGTTTGTCTACTCCGACGGCCCCTTCAAAGCCAATTACACAGCCAATCATTCCAGTTGGGGTTATATCATCAACACTTTTACCGGGTTAGAGTCGGTTTACCTGAACCACTTAAAGACCTCATTGGGTCATGACAGGGTTTGGGCCGTCGGCCCATTATTTTTGCCGACAGTTGATCAAGTAAGATCCGACCCAGTTAGCGACAATATCTTATCTTGGCTTGACACGTGTCGAGACTCAGAGGTGGTGTACGTGTCCTTTGGTACTCAGAATATGCTAACCCAAGAGCAAGTGAATGTGTTGGCGCTCGGGTTGGAGGAGAGCGGGGTCCGTTTTGTGTGGAAATTCAAAGAGCCTTCATTGGGACACGTGGAGGATCAGGATTTG…
FtUGT15	FtPinG0100949900.01	Protein	MGHLTPFLSLASSLSSAPYNCKVTLVTVVPHITDAESDQISSFFSSHPHIHRLDFHVNLPTPKLNIDPFFLRYETISNSSHHLTVHLSTLSPPIAATFSDLLFTKALNTTLPNLPNYTFTTTSARFFSLVSYVPQLSKSSPSSLVEITGLEPFPTNSIPPPFFNPEHIFTSFTISNAEYLSLSKGIIVNTFDSFEPETLLALNSGKALPHLPPVIPIGPIQELEHNKQEELLPWMDQQPENSVIYVSFGNRTAMSSDQIIELGMGLERSKCNFIWVIKTSMIDKDDKAKLRKLFGDELYLKLSEKGKLVKWVNQTEILGHTAVGGFVSHCGWNSVMEAARRGVPILAWPLHGDQRENAGVVEKAGLGVWERDWGLGIKVVGAEAIAEKVEMVMGNNDLR…
FtUGT15	FtPinG0100949900.01	CDS	ATGGGCCACTTAACCCCATTCCTCAGCCTGGCTTCCTCCCTTTCCTCCGCCCCCTACAACTGCAAAGTCACCCTAGTCACCGTCGTCCCTCATATCACCGATGCCGAATCCGACCAAATATCTTCCTTCTTCTCCTCCCACCCCCACATCCACCGCCTCGACTTCCACGTCAACCTCCCTACCCCCAAACTAAATATCGACCCTTTCTTCCTCCGCTACGAAACCATAAGCAACTCATCCCACCACCTCACCGTCCATCTCTCCACCCTCTCGCCACCTATCGCCGCCACATTCTCCGACCTCTTATTCACAAAAGCACTCAACACAACCCTCCCTAACCTCCCTAATTACACCTTCACCACCACCTCCGCAAGATTCTTCTCCCTCGTGTCCTACGTT…
FtUGT16	FtPinG0100950500.01	Protein	MGHMAPFLSLASSLSSAPYNCHVTLVMIVPLVTAAESNQISSFFSSHTHIHRLNFHVDLTSPTVNVDPFFFRYTAISRSAHQLATRLSSLSPPISAVFTDFLFTNGFNTTLSKLSDPFPNYTVITTSSRFFSLMAYLPCFVKSLPSPGQPVEIPGLDPIPAENVPPPFFNQDHIFTDLLVSNFRYIPLSRGILINTFDSFEPETISASKSGSALPDLPPIFTIGPLHGLEDNKEKDELICWLDSQPDKSVIYVSFGNRTAMSRDQIIELGIGLEMSGYPFLWVVKTSMVDKEEKEDIEGLLGEDLHLSLSMKGKVVNQWVNQKAILGHRAVGGFVSHCGWNSVMEAALCGVPVLAWPQHGDQRENAGVVEKAGLGVWERRWGWGIGGGKVVGAAEIAEK…
FtUGT16	FtPinG0100950500.01	CDS	ATGGGCCACATGGCCCCCTTCCTCAGCCTGGCATCCTCCCTTTCCTCCGCCCCGTACAACTGCCACGTCACCCTCGTTATGATCGTCCCCCTCGTCACCGCCGCAGAATCCAACCAAATCTCTTCCTTCTTCTCCTCACACACCCACATCCACCGTCTCAACTTCCACGTTGACCTCACCTCTCCCACGGTCAATGTCGACCCTTTCTTCTTCCGATACACCGCCATCAGCCGCTCGGCCCACCAGCTGGCCACCCGTCTCTCTTCCCTCTCGCCGCCCATCTCCGCCGTATTCACCGACTTCCTATTCACTAACGGATTCAACACCACTCTCTCTAAACTCTCCGATCCATTTCCAAACTACACCGTCATCACCACTTCTTCTAGATTCTTTTCCCTC…
FtUGT17	FtPinG0100969700.01	Protein	MTGKSSGKLHILMFPWFAVGHMTPYLHLSNELAKRGHEISFLLPNASQHLLQPLNLHTSLITFHPLSIPAVDGLPPGAETASDIPIHLSTFLATALDLTRPQVEHLILNLKPDFVFYDTAHWIPDITSKLGIKSISYNVICAASFALTVVPARKKYYGRGRDPPTVEELAAPPEGYPSSTVVLRTHEARNLTFISMEYGSGITFFERISASLRLPDAIALRTCKEIEGKFCNYLSTQFETPVLLTGPVLPESKPEEAGDLDERWASWLGRHEPGSVVYCAFGSQLILEKKQFQEILLGFELTGYPFLVALKPPTGCSTIEEAMPDGFKDRIKDKGVVHGEWVQQPLLLKHLSVGCFVSHCGFGSMWESLMGNAQIVLLPKLGDQILNTRIMVGEMKVAV…
FtUGT17	FtPinG0100969700.01	CDS	ATGACCGGTAAATCCTCCGGCAAGCTCCACATTCTGATGTTCCCATGGTTCGCCGTCGGCCACATGACACCTTACCTCCACCTCTCCAACGAACTCGCCAAAAGAGGCCACGAAATCTCCTTCCTCCTCCCAAACGCATCTCAACACCTCCTTCAACCTCTCAATCTCCACACTTCACTCATCACCTTCCACCCACTCTCCATCCCCGCCGTCGACGGCCTTCCTCCCGGCGCCGAGACGGCCTCCGACATCCCAATCCATCTCTCCACCTTCCTCGCCACCGCATTGGACCTCACGCGCCCCCAAGTCGAGCATCTCATACTTAACCTCAAACCGGATTTCGTCTTTTACGATACTGCCCATTGGATACCCGATATCACATCCAAGCTCGGTATCAAG…
FtUGT18	FtPinG0101121700.01	Protein	MESEALRAIKEHNPNGPKVYPIGPVVQSSEHKAEESRVVEWLNGQPPGSVVYVSFGSGGALSHEQTKELAMGLEESGQRFLWVVRSPNDSNACPSYSQNGSNSEPESLGFLPEGFLERTHERGLVIWNWAPQFEVLSHVSTRAFLTHCGWNSVLESLMHGVPMIAWPLYAEQRTNAVVLTDGIGVAIRPEGDGVMTRHVIATLIRRIVGDEDSQCKKVRDRAMQLKESARKALGDEGSSTVALRQFSNSLKL*
FtUGT18	FtPinG0101121700.01	CDS	ATGGAATCCGAAGCTCTCCGTGCCATAAAGGAGCATAACCCGAATGGACCCAAGGTTTACCCCATCGGACCGGTAGTCCAATCGAGCGAGCACAAGGCCGAGGAAAGTCGCGTAGTGGAGTGGCTAAACGGGCAGCCTCCCGGGTCGGTAGTGTATGTATCATTTGGGAGCGGTGGAGCCCTATCACATGAGCAAACGAAAGAGTTGGCAATGGGATTAGAAGAAAGTGGGCAAAGGTTCTTGTGGGTGGTTAGAAGCCCCAATGACTCCAACGCATGCCCATCCTACTCACAAAACGGGTCAAACTCAGAGCCCGAGTCTTTAGGGTTTCTACCCGAGGGTTTCTTGGAGAGGACTCATGAGAGAGGACTGGTGATCTGGAATTGGGCCCCACAATTC…
FtUGT19	FtPinG0201291000.01	Protein	MADSPKESNSNDRQASTSSSIDVEVVGHGGIVGETTELAHADDTVLNRGGSSDNRQFSRVNTLPVGKTHSGTSVPGSDEVKLERSKTERQRHSSILASEAAQIFDNKIPVQKKLKLLNRIATVKDDGTVELQVPADIEPHAFGVGSEDSYAEVGSEENIDVNDLPYIPPLQIVMLIVGTRGDVQPFVAIGKKLQDYGHRVRLATHGNFKDFVLTAGLEFFALGGDPKVLAGYMVKNKGFLPSGPSEIPIQRNQMKEIIHSLVPACNDPDDSGVPFKADAIIANPPAYGHTHVAEALKVPIHIFFTMPWTPTSEFPHPLSRVKATAGYRLSYQIVDSLIWLGIRDMINDVRKKKLKLRPVTYLSGSQGSESDIPYGYIWSPHLVPKPKDWGPKIDVVGFC…
FtUGT19	FtPinG0201291000.01	CDS	ATGGCGGATTCGCCAAAGGAGAGCAATAGCAATGACCGCCAAGCCTCGACTTCGAGTTCCATTGATGTTGAAGTTGTCGGCCATGGTGGAATTGTCGGAGAGACTACTGAATTGGCCCACGCAGATGACACCGTCCTCAACCGCGGTGGTTCTTCCGATAATAGGCAATTTTCTAGAGTCAACACCTTACCCGTAGGGAAGACACATTCTGGTACATCAGTGCCAGGTTCTGATGAGGTTAAGCTAGAGAGATCAAAAACAGAGAGACAGAGACACAGTAGCATACTTGCTTCTGAAGCAGCTCAAATATTTGACAACAAAATTCCTGTCCAGAAGAAGCTTAAATTGTTGAACAGAATAGCTACTGTCAAAGATGATGGAACTGTTGAGCTTCAAGTT…
FtUGT20	FtPinG0201441700.01	Protein	MASPHVLIFPVPMLGHINPMLKLAQLLCLAKLNVTFLNTAYNHRRLLQYTDVEARLAHFPGFRFEIIPDGLPDDHPRSGERANEVYRSLELTATPILREILIRLRDDLKSPVTCFIADGMFGYAYDVGEELGIPVIAFRTVSSCCFWVYFNMPKFIDAGQIPFQDDDMDELVKNIPGMEAFLRYRDLPSFCRVKDVNDSHFRRVTNETLRTQRANSLILNTFEELEGPIVNLIRAHCSSNVYSIGPIHSQLNYRLRRTRTELDKITLNNSLWEVDRSCIKWLDDKPKKSVVYVSFGSITTISKDQLMEIWAGLVQSNKFFLWVMRPDSITGNDTTQAVDPEILKGTEERGYMVGWTPQEEVLAHQAIGGFVTHSGWNSTLESIEAGVPMVCWPYFADQQ…
FtUGT20	FtPinG0201441700.01	CDS	ATGGCTTCTCCACATGTACTCATCTTTCCTGTCCCAATGCTAGGTCACATTAACCCAATGCTTAAACTAGCACAACTCCTCTGCCTTGCAAAACTAAATGTGACCTTCTTGAACACAGCCTACAACCACAGGAGACTCCTACAATACACTGACGTCGAGGCCCGTCTTGCCCATTTCCCTGGCTTCCGATTTGAGATTATACCCGACGGGCTCCCTGATGATCACCCTAGATCGGGTGAACGGGCAAATGAGGTGTATAGGTCATTGGAGTTGACAGCAACGCCTATTCTGAGGGAGATACTCATCAGATTGAGGGATGATCTGAAGTCGCCGGTTACATGTTTCATAGCCGATGGGATGTTTGGATATGCTTATGATGTCGGCGAGGAACTTGGAATC…
FtUGT21	FtPinG0201474900.01	Protein	MEKQRKEHVLIFPFMAQGHIIPFLALALEIEKRKNYQITFINTPLNINKLKSSIPPQSTIRLRSIPFDSTRHGLPPNTENTDALPYNLIFRLMEASFALEPDLRNLLEEIVHQQDETYPLYIITDMFFAWVGKVAHQFGISHAIFTGTSAFGLACYYSLWSSVPSWKLDPSEELFSMEDFPEGGKIHITQMPSSMAAADGKDPWSIFQKKMCAEYFNVDAVLFNTVEELDRVGLDYFRRKLQRPVWAIGPVLNQNRVDNNGGSVKKWLDSKSPRSVIYVCFGSQNTLTSSQMMEMAMALEASGRFFIWVVRPPLGEEFADETKTEDWLPAGFKERVEGRGLIVRKWAPQVEILSHGSTGAFISHCGWNSTLEAISYGVPIISWPMAGEQFFNVILLEGE…
FtUGT21	FtPinG0201474900.01	CDS	ATGGAAAAACAAAGAAAAGAACATGTATTGATCTTCCCTTTCATGGCGCAAGGCCACATAATCCCTTTCCTAGCCTTAGCTCTTGAAATTGAGAAGCGAAAAAACTACCAAATCACATTCATCAACACTCCTCTCAACATCAACAAACTCAAATCATCCATCCCACCCCAATCCACCATCCGTCTCCGATCCATCCCCTTCGACAGCACCCGTCACGGCCTCCCGCCGAACACCGAGAACACCGATGCCCTACCGTACAACCTAATTTTCCGTCTCATGGAAGCTTCCTTCGCTCTCGAGCCTGATCTCAGGAACCTTCTAGAAGAAATTGTCCATCAACAAGATGAAACCTATCCCCTTTATATTATCACCGACATGTTCTTCGCTTGGGTCGGTAAA…
FtUGT22	FtPinG0201728000.01	Protein	MKPHFILVPLLAQGHMIPMIDMGLLLAEHGAIVSLVTTPLNAARSTSSLRRSNLPIRLLQIPFPCEWAGLPPGCENLDSIPSKDLIRNFYAAMDELRPPLEILLEGSNPPPTCIISDKCLSWTSKTAKKFKIPRIVFHGMGCFSLLASHNIRLHRSHLSMLDPFLIPGMPHNVEIAKAKLPGSFVTLPDLDDIRDQMQEAESSSFGVVVNTFHGLEGQCIRDYEAAIGKRVWCIGPVSLCNKDNKDKLERGNKNPSIDESTCLKWLDSKKPGSVIYACLGSQCRLVPDQLIELGLGLEASNMNFIWVIKTTGLKEVEKWMDQTGFEERVKNRGIVIRVWAPQVLILSHRAIGGFVTHCGWNSVIEGLSCGVPMVTWPQFAEQFLNEKLVVEVLRVGVRM…
FtUGT22	FtPinG0201728000.01	CDS	ATGAAACCGCACTTCATCTTAGTCCCCTTACTCGCACAAGGCCACATGATTCCCATGATAGACATGGGTCTCCTCCTAGCCGAGCACGGAGCCATCGTTAGCCTCGTCACCACTCCTCTCAACGCCGCCCGCTCCACCTCCTCGCTTCGCCGCTCCAACCTCCCCATCCGCCTCCTCCAAATCCCATTCCCTTGCGAATGGGCGGGCCTACCTCCTGGCTGCGAGAATCTCGACTCCATCCCATCAAAGGATCTCATACGGAACTTCTATGCGGCGATGGATGAGCTTCGTCCCCCGCTCGAGATCCTTCTAGAAGGTTCTAATCCTCCTCCAACCTGCATAATCTCGGACAAGTGCCTTTCTTGGACATCCAAAACGGCGAAAAAGTTCAAAATCCCG…
FtUGT23	FtPinG0201729100.01	Protein	MASEPKNAHFVVYPMMQQGHMIPMIDIARLIARQDAIVTIVTTSLNALRFKPLLDLDIETHRVDIRVAQLDFPSKEAGVPKGCENADMLPSLASVESFVVSTSLLHDQADKLFSELKPQPTCILSDIIFHWTLDIAKRYTVPRIVFHGISCFALLCSHNLIKSKILDTIASDTDQILVPGLPDEIVFTKDQLPNSLKPRSSAVKDLGVRIRAAAAESYGIVVNSFEELELEYTKRYREVKSPTKVWFVGPVCLTNQDNATMAERGNISSIDSDLCLKWLDNHEPGSVIYACHGTLCSFSSQQMVELGLGLEESKKPFVWVIRRRDELAELEKWMEESGFKERIKDLGLVIWGWAPQVMILSHSAVGGFLTHCGWNSTLEALCSGLPMVTWPMFSDQFYN…
FtUGT23	FtPinG0201729100.01	CDS	ATGGCTTCGGAACCCAAAAATGCTCATTTTGTGGTGTATCCGATGATGCAACAAGGCCACATGATTCCAATGATAGACATCGCACGCCTCATAGCAAGACAAGACGCAATCGTTACAATAGTCACCACATCTCTCAACGCTCTCCGATTCAAACCCCTCCTCGATCTCGACATCGAAACTCACCGGGTCGACATCCGAGTCGCCCAACTCGATTTCCCTTCAAAGGAAGCAGGGGTTCCCAAAGGATGTGAAAATGCAGACATGTTGCCTTCTCTCGCCTCAGTCGAATCCTTCGTCGTCTCAACAAGCTTGTTACACGATCAAGCCGACAAGCTATTCTCCGAGCTTAAGCCTCAGCCGACTTGTATTCTTTCTGATATCATTTTCCATTGGACACTT…
FtUGT24	FtPinG0201770200.01	Protein	MVQDTQQNMVQETKEPRSKLHAMVIPYPLQGHVIPAVHLATKLASDGFTVTFVNTLFIHHQISSSAPTSSSDIFSEARSAGLDIRYQTITDGFPIGFDRSLNHDQFFEGILHVFPAHVEELMQKFTGENERVRLLIADSFFVWPSTMANRYGMLYASFWTEPALVLNLYFNLDLLKRHGHFGCQKNREDTIDYIPGVKHINPKDVMSYLQPTCKDTNTICHRIIYQAFAEAKKANYIVINTIQELEPDIISALNKDQPTYPIGPIFPQGFTKSPVSTSLWPESNCSNWLDAQPEGSVLYVSFGSYAHTSKEVIHAIADGLLKSSVRFIWAIRPDIVSSDDPNPLPDGFQEKVGEKGMVVTWCSQREVLKNRAVGGFLTHCGWNSILESVWCGIPLLCYP…
FtUGT24	FtPinG0201770200.01	CDS	ATGGTTCAAGACACCCAACAAAATATGGTTCAAGAAACCAAAGAACCGAGATCGAAGCTTCATGCTATGGTAATCCCATACCCACTACAAGGCCACGTCATCCCAGCCGTCCATCTAGCCACCAAGCTTGCATCCGACGGCTTCACCGTCACCTTTGTGAACACCCTCTTTATACACCACCAGATCTCCTCTTCTGCTCCCACCTCTTCCTCCGACATCTTTTCTGAGGCGCGATCAGCGGGTCTAGATATCCGTTATCAGACGATAACTGACGGATTTCCGATCGGATTCGACCGGTCCTTGAACCACGACCAGTTCTTCGAGGGAATTCTCCATGTTTTTCCGGCACATGTGGAGGAGTTGATGCAAAAGTTTACGGGTGAGAATGAGAGAGTTAGG…
FtUGT25	FtPinG0201773200.01	Protein	MLSSLSLTAKSTTFCDTESIPAMSTANATHILIFPFPAQGHMLPILDLTNQLAIRGLKITILVTPKNLPILTPIISTHPSIQTLILPLPQHPKLPPGVENIRDIGDHGNRYLVAALSGLDGPITDWFKAHPSPPRVILSDFFLGWTQNMAQKLGVPRFAFFSSGSFVSSVLAVLFSNIDKFKALDPVEFTDLQNSPVFKRDHLPSSFKFYNESDPDSRLAKDGVVANMSSWGCVFNSFRALEGDYLEHFKKQTVHGRVYGVGPINLFEGSGSLIRANSGQENTREVLNWLDNCPDESVLYVSFGSQTWLTEPQLEALGLALEKSGTRFIWVVRSGPDSQRGGPIFLDGFEERVAGRGLIVKGWAPQVEILGHRALGGFLSHCGFNSVLEAVVAGVRILA…
FtUGT25	FtPinG0201773200.01	CDS	ATGCTATCATCACTTTCACTCACTGCAAAATCAACAACCTTCTGTGATACAGAAAGCATCCCCGCCATGTCCACCGCCAACGCCACCCATATCTTAATCTTCCCATTCCCAGCACAAGGCCACATGCTTCCGATCCTTGATCTGACCAACCAGCTCGCAATCCGTGGACTTAAAATCACAATTTTAGTAACCCCCAAAAATCTCCCAATTTTAACCCCAATTATCTCCACACATCCTTCTATCCAAACCCTAATTCTACCCCTTCCTCAACACCCCAAACTCCCTCCCGGCGTCGAGAACATCCGTGACATCGGCGATCACGGCAACCGTTATTTGGTCGCTGCCCTGAGTGGGCTCGATGGGCCGATAACTGATTGGTTCAAAGCCCATCCTTCTCCT…
FtUGT26	FtPinG0202011600.01	Protein	MNHARNFKETKGIMVNTFAELEPYAINTIAEIYPNVPPVYTVGPVLDLKGDAHRHRPCDLEQRARIINWLDNQPDSSVVYLCFGSEGSLSEDQVKEIANGLYQSEKRFLWSLRKQITEGARIPSEYTDAELKSILSNDFQATVEEGRGMVCGWAPQVEILAHTSTGSFVSHCGWNSTLESLWFGKPIVPWPLYAEQHNNAFELVNELGLAATWLGDGKKPGDIVTANEVESALRSVMDKDNPVRSKVKEISEVSRSTLLQGGSSFNSIRSFIKNIIGDEL*
FtUGT26	FtPinG0202011600.01	CDS	ATGAATCACGCAAGGAATTTCAAAGAAACCAAGGGTATTATGGTTAACACGTTTGCTGAGCTGGAACCTTATGCCATCAACACCATAGCAGAAATCTACCCAAATGTACCACCAGTTTACACCGTTGGGCCAGTTCTTGATCTTAAGGGTGACGCTCATAGGCATAGGCCGTGTGACCTAGAACAACGAGCGAGGATCATAAATTGGCTCGACAATCAGCCCGATTCATCGGTGGTGTACCTGTGCTTTGGCAGCGAAGGTTCTCTGAGTGAAGATCAGGTCAAAGAGATAGCAAATGGGCTTTACCAAAGTGAGAAGAGGTTCTTATGGTCATTGCGTAAGCAAATAACAGAGGGTGCAAGGATACCAAGTGAATACACAGATGCAGAGCTTAAGAGT…
FtUGT27	FtPinG0202011800.01	Protein	MKKAELVFIPSPGAGHTVSAAEFTNRLIARDARISVTILTMSSPFPTAASSTSTDPIPEPANDGPRYISLPQVQLPSIKILQESIEDYISIFVASHSHCVRNELISLQKSPEISVYLVVDMFCTSFIDVANELGIPSYVFFTSGSAFLGLCLNLPDLYERTGIPKFIESEPEFEIPSFRNPVPASGLPAFAFNKAGFTSFMNHGRKFKETKGIIVNTFAELEPYAIKSLAETYQKEPVVYTIGPVLDLKGAAHKPCEQALRARIMNWLDVQPDSLVVYLCFGSVGSFSEEQVKEIANGLNQSGQRFLWSLRKRITEGARRPTDYTDAELKSVLPDDFQSLVEEGRGMVCGWAPQVEILAHKAIGSFVTHCGWNSTLESLWFGKPIVVWPLYAEQRTNAF…
FtUGT27	FtPinG0202011800.01	CDS	ATGAAGAAAGCAGAATTGGTGTTCATCCCTTCACCAGGCGCTGGTCATACGGTATCAGCTGCAGAGTTCACCAATCGCCTCATCGCCCGTGATGCTCGGATCTCTGTCACTATCCTCACCATGAGCTCGCCTTTTCCCACCGCCGCTTCTTCAACTTCAACCGATCCCATTCCTGAGCCCGCCAACGATGGACCTCGCTACATCTCCCTCCCACAAGTTCAACTCCCGTCGATAAAGATCCTGCAAGAGTCAATTGAAGACTACATCAGTATATTTGTAGCTTCTCATAGCCACTGTGTGAGAAACGAGCTCATCAGCTTGCAAAAATCTCCTGAAATTTCAGTTTATTTAGTCGTGGATATGTTCTGCACCTCTTTTATTGACGTCGCCAATGAATTA…
FtUGT28	FtPinG0202012000.01	Protein	MKILQESIEDYISVFVASHSHYVRNELLKLQKSPQIPVYLVVDMFCTSFIDIANELGIPSYAFFTSSAAFLGLYLHLPDLYERTGVPNFIESGPDLQIPGFQNPVPASGFPVFAFNKAGYTSFMNHARKFKETKGILVNTFAELEPYAVKSLAEISPKIPVVYTIGPVLDLKGAAHKPCDQTLRARIMNWLDVQPDSSVVFLCFGSVGSFSEEQVKEIAKGLNQSGQRFLWSLRKRITEGAKRPTDYTDEELESVLPDDFRSLVEEGRGMVCGWAPQVEILAHKAIGSFVSHCGWNSTLESLWFGKPIVAWPLYAEQHTNAFELVNELGLAAAWLGYGTKSGDLVTANEVESAVRSVMDKDNPVRSKVKGISEISRLSLLDGGSSFNSIGSFIKNIIPD…
FtUGT28	FtPinG0202012000.01	CDS	ATGAAGATCCTGCAAGAGTCCATTGAAGACTACATCAGTGTCTTTGTAGCTTCTCATAGCCACTATGTGAGAAACGAGCTCCTCAAATTGCAAAAATCTCCTCAAATTCCAGTCTATTTAGTCGTGGATATGTTCTGCACCTCTTTTATTGACATAGCCAATGAATTAGGTATTCCGTCTTATGCGTTTTTCACTTCAAGCGCAGCCTTTCTTGGTCTTTACCTCCACCTCCCCGATCTCTACGAGCGAACGGGTGTTCCCAATTTCATTGAATCCGGACCCGACTTACAAATTCCGGGTTTTCAAAACCCAGTCCCTGCTTCAGGCTTTCCTGTTTTTGCTTTTAACAAAGCTGGGTACACTTCATTTATGAATCACGCAAGGAAGTTCAAAGAAACA…
FtUGT29	FtPinG0202198200.01	Protein	MGSESPTGTVHVFMVSFPGQGHVNPLLRLGKRLATKGLLVTFVTPSGFGRDIVKATGIKPGAHTPIGSGFLRFDFLDDEWPESDPRRQDLDVYLDQLELVGRKQVPDMLRQLAVAGHPVSCLINNPFIPWVSDVAAELALPTAMLWVQSCACFLSYYYFYNAIVPFPDEDNPYTDVEIPSLPLLKWDEIPSFLHPTTPYPFLRRAILGQYRNLDKPFCILMDTFDELEHDIIEFTSKLCPVKPVGPLFKNPTAANGSAAVRGDHLKADLDCLRWLDSKPEKSVVYISFGTVVHLKQEQIDEIAHGILNGGVSFLWVMKPPHPDTGLKPHTLPEGFLDEVGDNGMVVEYSPQEQVLEHPAVACFVTHCGWNSTMEALTSGVPVVAFPQWGDQVTDAKFLV…
FtUGT29	FtPinG0202198200.01	CDS	ATGGGTTCGGAGAGCCCAACCGGGACGGTCCACGTGTTCATGGTGTCGTTCCCCGGTCAAGGCCACGTTAACCCATTACTCCGCCTCGGGAAACGCCTCGCTACAAAAGGCTTGCTCGTGACCTTTGTGACGCCGTCGGGATTTGGCCGGGATATCGTCAAGGCCACGGGTATCAAACCTGGGGCCCACACCCCAATCGGTTCCGGCTTCCTCCGATTCGACTTTCTCGATGACGAGTGGCCGGAATCCGACCCTCGCCGGCAAGACCTTGACGTTTATCTCGACCAATTAGAACTCGTCGGCCGGAAACAAGTCCCGGATATGCTCCGTCAACTCGCCGTCGCCGGTCACCCCGTCTCATGCCTAATCAACAACCCTTTCATCCCCTGGGTGTCTGAC…
FtUGT30	FtPinG0202198400.01	Protein	MVTLSAQGHINPLLRLGKRLHSKGLHVTLAAPEIARHRVLSHSSSADSLEIASVHMEFFSDGISLEGDRTEWNEYFETFNRFGPENLSKLIRDIHTRAPKISCIINTPFVPWVADVAVEHGIPCAMLWIQPCSLFSIYYRFYNNLNPFTSPLGSEITAVDVPGLPLLHTVDLPSFILPSYTNGSIAKVLRQCFQSIHKLNWVLANSFDELETEPIRSISDHISIKSVGPLVSRSMFDEGEAEEAELDMWKADESCMEWLNEQAPRSVIYVSFGSLLSLPGETMESIATALKKTKMPFLWVVKAEGPKAAEVAYGGENPYGRVVTWSPQSRVLKHPSIGCFLTHCGWNSILEALTAGVPLICYPQWTDQPTNAKLVEEAFGVGVRLWPNKKGGVDAEEVE…
FtUGT30	FtPinG0202198400.01	CDS	ATGGTAACCTTATCAGCACAAGGCCACATTAACCCTCTCCTAAGACTCGGAAAACGACTCCACTCCAAAGGCCTCCACGTGACACTCGCTGCCCCCGAAATTGCACGCCACCGTGTCCTCAGCCACTCCTCCTCCGCCGACTCGCTTGAGATAGCGAGTGTCCATATGGAGTTCTTCTCCGACGGCATCAGCCTGGAAGGCGATAGAACCGAGTGGAACGAATACTTCGAAACCTTTAACCGGTTCGGACCCGAAAACCTATCGAAGCTAATCCGGGATATCCATACCCGAGCTCCGAAGATCTCATGCATCATCAATACCCCGTTTGTTCCTTGGGTTGCTGACGTTGCAGTGGAACATGGGATCCCCTGTGCCATGCTGTGGATTCAGCCATGCTCT…
FtUGT31	FtPinG0202199000.01	Protein	MVTLSAQGHMNPLLRLGKRLHSKGLRVTLAVPEIARHRVLSHSSSVADSLEIAGVGMEFFSDGISLEGERTDLDEYFETIDRFGPENLSKLIRDIHTRAPKISCIISGPFVPWVADVAVEHGIPCAMLWIQPSSLFSIYYRFYNNLNPFTSPRGDEIVAVDVPGLPLLHTVDLPSFILPSYINGSIAKVLRQCFQSIHKFNWVLANTFDELETEPIRSISAHISIKSVGPLVSRSMFDEGEAEEAELDMWKADEGCMEWLNEQAPRSVIYVSFGSLLALPGETMESIATALRKTKMPFVWVVKASEVKAEGPKAAEVAYGGENPYGRVVTWSPQSRVLKHPSIGCFLTHCGWNSILEALTAGVPLICYPQWTDQPTNAKLVEEGFRVGVRLWSNKEGGI…
FtUGT31	FtPinG0202199000.01	CDS	ATGGTAACCTTATCAGCACAAGGCCACATGAACCCTCTCCTAAGACTCGGAAAACGCCTCCACTCCAAAGGCCTCCGCGTCACACTCGCCGTCCCCGAAATTGCCCGCCACCGTGTCCTCAGCCACTCCTCCTCAGTCGCCGACTCGCTTGAGATAGCGGGTGTCGGTATGGAGTTCTTCTCCGATGGCATCAGCCTGGAAGGCGAAAGAACCGACTTGGACGAATACTTCGAGACCATTGACCGGTTCGGACCCGAAAACCTATCGAAGCTAATCCGGGATATCCATACCCGAGCTCCGAAGATCTCGTGCATCATCAGTGGCCCGTTTGTTCCTTGGGTTGCTGATGTGGCAGTGGAGCATGGGATCCCCTGTGCCATGCTGTGGATTCAGCCATCT…
FtUGT32	FtPinG0202204500.01	Protein	MAADQLHMVFFPLMAQGHMIPLFDLARLFTSRGVKSTVITTPSNAPIFSDSNTVELEIIRFPSEEAGLPAGLENVDQLAGSTDADVHKKFLEALKLMERPLEELLQKLRPTCLVSDLFLPWTADVAFRIGIPRVGFHGAGYFAMSVSDAIRRHQPQWKAGSQDEFVVPGLPGEEVRMSRSNLPWASAEESEMMKLAEWAVEAEARSFGLIMNSFYELEAHYVDYYRKVTGRRCWSLGPLSLFTRNSYHKTTIRDKKIAVDVNSCMSWLDSKPLNSVIYICFGSIVNMGPTQLREIAKALDSSNHHFIWVIKTPINTDNKLDEEEWLPSGFESNEHKGLIIRGWAPQVMILNHRAIGGFVTHCGWNSILDGVSAGVPMVTWPVAVEQFMNEKLVTQILRV…
FtUGT32	FtPinG0202204500.01	CDS	ATGGCTGCTGATCAACTTCACATGGTCTTCTTCCCTCTAATGGCGCAAGGTCACATGATCCCACTCTTCGACTTGGCCCGTCTTTTCACCTCCCGTGGCGTCAAATCCACCGTCATCACCACTCCCTCCAACGCTCCGATCTTCTCCGACTCCAACACCGTCGAACTCGAGATCATACGATTCCCGTCGGAGGAAGCAGGCCTACCCGCGGGACTCGAGAACGTTGACCAGCTTGCAGGTTCCACCGACGCCGACGTCCATAAGAAGTTCTTAGAAGCGCTGAAGCTGATGGAGCGTCCCTTAGAGGAGCTGTTGCAGAAGCTTCGCCCGACCTGTCTTGTGTCGGACTTATTCCTGCCATGGACAGCTGACGTCGCATTCAGGATAGGCATACCAAGG…
FtUGT33	FtPinG0202204700.01	Protein	MTEGPLEKLLLQLRPNCLVADMFLPWCGDVAGRAGIPWITFHGGGYFAMSVSYAIRRFRPQWRVGSDDEEFVVPELPGGEVRLSRRKLHPMWTAKEEEKRKHTKLVEWAFKEAEEKSFGMIMNSFYEMEKDYAVDYQKVIGRRCWSIGPLSLCYRNTHDKAPRSNEGSIEVHECMRWLDSKPPKSVIYVCFGSIANLSSAQLREIAMALEASDQNFIWVVRKPKDEDKVDEEEWLPSGFEAKNNGKGLIIRGWAPQVLILDHVAVGGFMTHCGWNSTLEGVSSGLPMATWPMFAEQFMNELLVTDVLKVGVSVGATRNYDLMIPEVEVGKAEIEAAVRRVMVGEEAEEMRRRALVLKELAWKVLQEGGSSYCDLGELLKELSSLPLPHNK*
FtUGT33	FtPinG0202204700.01	CDS	ATGACCGAAGGCCCACTTGAAAAGCTGCTACTACAGCTCCGACCAAACTGTCTAGTGGCTGACATGTTCCTGCCGTGGTGTGGTGACGTGGCAGGCAGGGCTGGGATACCGTGGATCACGTTCCACGGCGGAGGGTACTTTGCGATGTCAGTGTCGTATGCGATCCGGCGGTTTAGGCCGCAGTGGAGAGTGGGTTCAGATGATGAGGAGTTTGTGGTGCCGGAGTTGCCTGGCGGAGAAGTGAGGTTGAGTAGGAGGAAGCTTCATCCGATGTGGACGGCGAAAGAGGAGGAGAAGAGGAAGCATACGAAGCTAGTGGAGTGGGCATTTAAGGAGGCTGAGGAGAAGAGTTTTGGGATGATTATGAATAGTTTCTATGAGATGGAGAAGGATTACGCA…
FtUGT34	FtPinG0202204900.01	Protein	MFLPWCGDVAGRAGIPWITFHGGGYFAMSVSYAIRRFRPQWRVGSDDEEFVVPELPGGEVRLSRRKLHPMWTAKEEEKRKHTKLVEWAFKEAEEKSFGMIMNSFYEMEKDYAVDYQKVIGRRCWSIGPLSLCYRNTQDNVTSSKEGSIEVQECLGWLDAKPPNSVIYVCFGSIAHLSCAQLREIAMALEASDQNFIWVVRKRKDEDKVDEDEWLPSGFEAKNNGKGLIIRGWAPQVLILDHVAVGGFMTHCGWNSTLEGVSSGLPMATWPMFAEQFMNEKLVTDVLKVGVSVGATRNYDLMIPGEEVGKATIETAVRRVMVGEEAEEMRRRINILKELAWKVVQEGGSSYGDLGELLKELNSLSAHNS*
FtUGT34	FtPinG0202204900.01	CDS	ATGTTCCTGCCGTGGTGTGGTGACGTGGCAGGCAGGGCTGGGATACCGTGGATCACGTTCCACGGCGGAGGGTACTTTGCGATGTCAGTGTCGTATGCGATCCGGCGGTTTAGGCCGCAGTGGAGAGTGGGTTCAGATGATGAGGAGTTTGTGGTGCCGGAGTTGCCTGGCGGAGAAGTGAGGTTGAGTAGGAGGAAGCTTCATCCGATGTGGACGGCGAAAGAGGAGGAGAAGAGGAAGCATACGAAGCTAGTGGAGTGGGCATTTAAGGAGGCTGAGGAGAAGAGTTTTGGGATGATTATGAATAGTTTCTATGAGATGGAGAAGGATTACGCAGTGGATTATCAGAAGGTTATCGGTAGGAGGTGTTGGAGTATTGGCCCTCTCTCCCTGTGTTAT…
FtUGT35	FtPinG0202308800.01	Protein	MEQQAVHDISAEQCESSDKVLDMVCDLEVEHSDQCFGNASTSRDKDVITTLGGGEEHIVGSMRSATDLCRPEEWTSYGSPFKGLDHCITAPVGFGTVGAGRSSLLGGQPTAFCRSKTGKESPRPDLKLDRLSEREKKKLIVNLVKIQKDGTVEVDLEKSAPVASELLELQAIESTPGAVEDTPMEIIKSIPRLNIVILVVGTRGDVQTFLAIAKRLQEFGHHVRLATHLNFRDFVKSAGVEFYPLGGDPRVLAGYMVRNKGLIPSAPGDISTQRKQLKAIIESLLPACTEPSIETGAPFRAQAIIANPPAYGHAHVAEALGVPLHIFFTMPWTPTYEFSHPLARVPQSGNWLSYIIVELLIWWGIRSYINDFRKRKLKLAPIAYFSMYRGSISHLPTAY…
FtUGT35	FtPinG0202308800.01	CDS	ATGGAGCAGCAGGCTGTTCATGATATTTCGGCTGAGCAATGTGAATCGAGTGATAAGGTCTTGGACATGGTATGTGATTTGGAGGTTGAACATTCAGATCAATGTTTTGGCAATGCTAGTACTTCTCGAGATAAAGATGTTATTACTACTCTCGGTGGTGGAGAAGAACATATTGTGGGCTCGATGAGATCAGCTACAGATCTATGCAGACCGGAGGAGTGGACTTCCTATGGCTCACCTTTTAAAGGGTTGGACCACTGCATTACAGCACCTGTTGGATTTGGCACTGTGGGAGCTGGCAGAAGTTCACTTCTTGGAGGTCAACCAACTGCTTTCTGCAGGAGTAAAACCGGAAAGGAGAGTCCAAGGCCTGATCTAAAATTAGACAGGCTCTCCGAG…
FtUGT36	FtPinG0202381100.01	Protein	MFCTSMIDIANELGVASYLFFCSSAAFLGFLLHLKVHSEEAGITQFEQSDDDAIIPCFQNPVPSRVLPAFAFNRVGYKAFMDLAERYGETKGIIVNTYAELEPHALKSLADVYKTAPVYTVGPVLDLDSQVHKQCDAEERDRIMGWLDKQMESSVVFLCFGSGGSFSEEQIREISKGLIRSGQRFLWSLRKPPTGEVIKPSEYTEMELKSILDEEFMSLLEKEEAGLVCGWAPQVEILSHKGIGAFVSHCGWNSTLESLWFGKPIVTWPLYAEQQMNAFELARELGIAVELRLDYMLHSNNLVLASEVERAVKSVMEKDNPVRYKVKEMSDICRRALMEGGSSFRCVDQFITNFLGEIDLHAH*
FtUGT36	FtPinG0202381100.01	CDS	ATGTTCTGTACCTCCATGATCGACATAGCCAACGAACTCGGTGTTGCTTCTTATTTGTTTTTCTGCTCTAGTGCCGCCTTTCTAGGTTTTCTTCTGCATCTCAAGGTTCACTCTGAAGAAGCTGGGATTACCCAGTTTGAGCAATCAGATGATGACGCCATAATTCCTTGTTTCCAGAACCCAGTACCATCTAGGGTTTTACCTGCTTTTGCGTTCAACAGAGTTGGATATAAAGCGTTCATGGATCTTGCCGAGAGGTACGGAGAAACAAAGGGTATAATTGTCAATACTTATGCTGAGCTCGAGCCTCATGCACTCAAGTCTCTGGCAGATGTTTACAAGACAGCACCAGTTTACACCGTCGGCCCGGTTCTTGACCTTGATAGTCAGGTCCACAAG…
FtUGT37	FtPinG0202381700.01	Protein	MDHAKMYGETKGIIVNTYAELEPYAVKSLSDAYQTGPIYTVGPVLDLDSQVQDRGDAEEHDRIMGWLDKQAESSVVFLCFGSGGSFSEEQMKEIAKGLVQSGKRFLWSLRKPPTGALIKPTDYTQTELKGVLPEELWSVLEKEEGLVCGWAPQVEILAHKGTAGFVSHCGWNSTLESLWFGKPIVTWPLYAEQQLNAFELVRELGIAVELTLDYRLNSNKLVLASEVETAVKSVMDKDNPVRSKAKKMADMCKEALREGGSSSRCIDQLISNFMVTADSFDSEDQAAYEL*
FtUGT37	FtPinG0202381700.01	CDS	ATGGATCACGCCAAGATGTACGGAGAAACAAAGGGTATAATTGTCAATACTTACGCTGAACTTGAGCCCTATGCAGTAAAGTCTCTTTCAGATGCCTACCAGACAGGGCCAATTTATACTGTCGGTCCGGTTCTCGACCTTGACAGTCAGGTCCAAGATCGGGGTGATGCGGAGGAACATGATCGGATCATGGGATGGCTCGACAAGCAGGCCGAGTCCTCGGTCGTGTTCCTCTGCTTTGGAAGCGGTGGCTCTTTTAGTGAAGAACAGATGAAAGAGATAGCAAAAGGGCTTGTTCAAAGTGGGAAAAGATTCTTGTGGTCGTTGCGGAAGCCTCCAACAGGGGCCTTGATTAAACCTACTGATTACACACAAACGGAGTTAAAGGGTGTCTTGCCT…
FtUGT38	FtPinG0202381900.01	Protein	MIDIANELAIPSYLFFCSGAACLGLLLHFPALSEKDGITHFQESGPDNIIPCFQNPIPSRVLPGFSFNKLAYTTIMDHAKRYGETTGIIVNTYAELEPYAVNSLSDAYQTAPIYTVGPVLDLDSQIQERGDAEEHDRIMGWLDKQAESSVVFLCFGSGGSFSEDQIKEISKGLVQSGQRFLWSLRKAPTGDFVKPTEYTPTELKGVLPEELWSVLEKEEGLVCGWAPQVEILAHKGTGAFVSHCGWNSTLESLRFGKPIVTWPLYAEQQMNAFELVRELGIAVELTLDYRLKSSNLVLGSEVERAVKSVMDKDNPVRCKAKKMADMCKGALIEGGSSSRCIHQLISNFVGEIE*
FtUGT38	FtPinG0202381900.01	CDS	ATGATCGACATAGCCAATGAACTCGCTATTCCTTCTTATCTCTTCTTTTGTTCCGGTGCCGCTTGTCTTGGTTTGTTACTTCACTTCCCAGCTCTCTCTGAGAAAGATGGGATCACCCACTTTCAAGAATCTGGTCCGGACAATATCATTCCTTGTTTTCAAAACCCGATACCATCTAGGGTTTTACCTGGTTTCTCATTCAACAAACTAGCGTACACGACGATCATGGATCATGCCAAGAGGTACGGAGAAACAACGGGTATAATTGTCAACACTTACGCTGAACTTGAGCCTTATGCGGTAAACTCTCTATCAGATGCCTACCAGACAGCACCAATCTATACCGTCGGACCGGTTCTCGACCTTGATAGTCAGATCCAAGAACGGGGTGATGCAGAG…
FtUGT39	FtPinG0202382100.01	Protein	MFCTSIIDIANQLAIPSYLFFCSNAAFLGFVLHLPAHSEKALLDESVYDTIVPCFQNPVPSRSLPGFAFNKLGYKAFIDHAKRYGETKGIIVNTYADLQPYPLKTLSEAYKTAPIYTVGPVLDLDSQVQDRGDAEEHDRIMGWLDKQAESSVVFLCFGSGGSFSEEQIKEVAKGLVQSGQRFLWSLRKPPTGELIKPTEYTQMELKAILPQELWSVLEKEQGLVCGWAPQVGILAHKGTAAFVSHCGWNSTLESLWFGKPIVTWPLYAEQQLNAFELVRELGIAVELTLDYRLNTNKLVLASEVERAVKSVMDKDNPVRYKAKVMAEMSKEALREGGSSSKCVDQLVSHFVGGDH*
FtUGT39	FtPinG0202382100.01	CDS	ATGTTCTGCACCTCCATCATCGACATAGCCAATCAACTCGCGATTCCTTCTTATCTCTTCTTCTGTTCGAATGCCGCATTTCTTGGTTTCGTCTTGCACCTCCCGGCTCACTCTGAAAAAGCCCTACTTGACGAATCCGTGTACGACACTATCGTTCCTTGTTTTCAAAACCCGGTTCCGTCTAGGTCCTTGCCTGGATTTGCATTCAACAAACTAGGGTACAAGGCGTTCATCGATCATGCCAAGAGGTACGGAGAAACAAAGGGTATAATAGTCAACACTTACGCTGACCTTCAGCCTTATCCGCTAAAGACTCTGTCAGAGGCCTACAAAACAGCTCCAATTTACACTGTCGGTCCGGTTCTCGACCTTGACAGTCAGGTCCAAGATCGGGGTGAT…
FtUGT41	FtPinG0202406500.01	Protein	MARVSSRQLNEIGLGLKRSNQKFIWVVREGDFEDGELDFVEDGLNGRGLVVRKWAPQVAILSHVAVGGFVTHCGWNSVMEGVCAGVPMVTWPLFAEQFYNEKLVVDVLQVGVRVGVEVSTEGVDGDEAFVRKEEVERAVNELMGGGEKGEERRRRAKELGEAARKAVEVGGSSESNLTLFIEHVKKKLSDK*
FtUGT41	FtPinG0202406500.01	CDS	ATGGCTCGGGTTTCGTCAAGGCAGCTGAATGAGATCGGATTAGGGTTGAAGAGATCGAACCAGAAATTTATATGGGTTGTTAGAGAAGGAGATTTTGAGGATGGGGAGTTGGATTTCGTGGAAGATGGTCTCAATGGGAGGGGACTGGTTGTGAGGAAGTGGGCCCCACAGGTGGCGATATTGTCACACGTGGCGGTTGGTGGTTTCGTGACGCATTGTGGATGGAATTCCGTGATGGAGGGTGTTTGTGCCGGAGTGCCGATGGTGACGTGGCCGTTGTTCGCCGAACAATTTTACAACGAGAAGTTGGTTGTGGATGTGCTTCAAGTCGGGGTTCGGGTTGGAGTTGAGGTTAGCACAGAGGGTGTCGATGGAGATGAAGCGTTTGTTAGGAAGGAG…
FtUGT42	FtPinG0202467000.01	Protein	MEELAWALKNSRKPFLWVVRASEQSKLPSLFKDEISEQGLIVNWCPQLAVLEHRAVGCFITHCGWNSTLEAISLGVPIVAMPMWSDQPTNGMFLEDVWRVGVRAKAKCNGVVERVEIECCIVDVMEGKKGEEMSCNAAKWKIHAKAAMVKGGTSDKNIEDFIEKISSSAY*
FtUGT42	FtPinG0202467000.01	CDS	ATGGAAGAGTTAGCATGGGCTCTGAAGAACTCAAGAAAGCCCTTCTTATGGGTAGTAAGAGCCTCAGAACAAAGCAAGCTTCCATCTTTGTTCAAAGACGAGATTTCGGAGCAGGGTTTGATTGTGAATTGGTGTCCTCAATTGGCAGTATTGGAACATAGAGCAGTTGGGTGTTTTATTACGCATTGTGGTTGGAACTCGACGTTGGAGGCGATAAGTTTGGGTGTGCCGATTGTGGCGATGCCTATGTGGTCTGATCAGCCTACAAACGGCATGTTCTTGGAGGATGTTTGGAGAGTCGGAGTTCGAGCTAAGGCTAAGTGTAATGGTGTTGTGGAACGAGTGGAGATTGAATGTTGTATTGTGGATGTTATGGAAGGAAAGAAAGGGGAAGAGATG…
FtUGT40	FtPinG0280000785.01	Protein	MNPNRHENLHVIFIPYMAPGHMMPMIDMARLFASHGVRSTVITTPANADRFSRTLYRDSLLGNPIFLETVNFPWEESGLPEGCENLISAPTPEITIKLIRAIEKLQPKIESLVHQINPNCIVSDVLYPWSVDVAEKLQIPRIAFSGSCFFSDCVSKCIKKYRPHQGIESESEEFVVPNLPHDVALTRSQLPDILKKKTDFTELFERLRQAEEKSFGVLINSFYDLEPAYADYFRKDLEVRSWNVGPLSLHNMEVDDKAERGDTASIDAQSCLTWLDSMEPSSVLYVCFGSLTRFSMSQIIEMASALEDSGHPFIWVIGKLLKSEENDSRGDEWWLPQGFEEKIRDSSKGLIIRGWAPQVLILEHQAIGGFLTHCGWNSILEGVCGGVPFITWPMFAEQF…
FtUGT40	FtPinG0280000785.01	CDS	ATGAATCCCAATCGCCATGAAAATCTTCACGTGATCTTCATCCCATACATGGCACCAGGCCACATGATGCCGATGATCGACATGGCCCGGCTCTTCGCATCTCATGGCGTCCGATCCACCGTCATCACCACCCCAGCAAATGCCGATCGTTTCAGCCGCACCCTCTATCGTGACTCGCTCCTCGGAAACCCTATTTTCCTTGAAACGGTGAATTTTCCTTGGGAGGAGTCCGGCCTTCCTGAAGGCTGCGAGAATTTGATCTCGGCTCCGACACCCGAGATCACCATCAAGCTCATCCGTGCTATCGAGAAGTTGCAACCCAAGATTGAAAGCCTTGTGCACCAAATCAACCCTAATTGTATCGTTTCCGATGTTCTGTATCCTTGGAGTGTGGATGTT…
FtUGT43	FtPinG0302796200.01	Protein	MLEAESKIGVEIGCVLSDAFIWFSRDFAEEKSVPWLPFWTAGPASLSAHVSSDLFRTKFGIEGIEGKEQESADLIPGFSSVRAGDLPHGIVGGDLASPRCQMLHNVGLNIPKATAISINSFQELDPMINHDLHSKLPNLLNTGPFPLTIPQDTSISDEHDCIAWLDHHKEHPSSVVYVSFGTLSTPSKDEIKTLAEALESNGAPFLLSLRKEVQEFLPEGFSKRMIEKGNKIVLWAPQNKVLGHPSIGAFVTHCGWNSVLESIVHGVPMVCMPILHDQFLNSRFVDNVWKAGVRVERGNDNKFTKEDVEKAITRVMKKEEEEGKTIIESIRALKKKAEESAKSPDGSSIKDIEKLVEIVMGTSKNDDKKDHKKDKGSENSSQGNQKSWKKWFKVFRVWK…
FtUGT43	FtPinG0302796200.01	CDS	ATGTTGGAGGCCGAATCGAAGATCGGAGTTGAGATTGGTTGTGTGTTGTCCGATGCTTTCATTTGGTTTAGCCGTGATTTTGCCGAGGAGAAGAGTGTGCCGTGGCTTCCCTTTTGGACTGCTGGCCCTGCCTCTCTTTCTGCCCATGTTTCTTCCGATCTCTTTAGAACCAAATTTGGCATCGAAGGTATAGAAGGCAAAGAGCAAGAATCGGCCGATCTGATCCCGGGATTCTCGAGCGTACGGGCCGGAGACCTTCCACACGGAATAGTGGGCGGAGACCTAGCTTCACCAAGGTGTCAAATGCTTCACAATGTCGGCCTCAACATACCCAAAGCCACTGCAATCTCCATTAACTCCTTCCAAGAACTCGACCCCATGATCAACCATGATCTGCAC…
FtUGT44	FtPinG0302944500.01	Protein	MTSSTGGAHILVIPYPAQGHMLPLLDLTHHLLSRSSREGAAQTFTILVTTNNLPILQPLLSYHSPSAISTLVLPFPPNPSLPSGAENTQNLPPYSSISIMSSLGDLRRPILRWFSSHPSPPSSIISDMFLGWTHRLASQLSIKRFVFSPSGSFAISVFGSLWRHLPPLTRTEDGEIDINAVVPLPDVPGEPRLLWYQLSMLYRTYASGDPNAEFLRSNALDNSLSWGLVVNSFTHLEQPYLCHLKSYLGHDRIWAVGPLLPDNPDVRGGSGPIEDQVLTWLDECCSGEDEVVYVCFGSQAVLSNEQMEALALGIEKSGVRFIWKVKEPTQGHVYGERFGKLPEGFEDRVAGRGLIIRGWAPQVRILRHRAVGAFITHCGWNSVLEGLSAGTLMLTWPLG…
FtUGT44	FtPinG0302944500.01	CDS	ATGACATCATCGACGGGAGGCGCTCACATCTTGGTAATCCCGTACCCTGCGCAAGGCCACATGCTGCCACTCCTCGATCTAACCCACCATCTCCTCAGCCGCAGCAGCAGAGAAGGCGCCGCCCAGACCTTCACCATTCTCGTCACCACCAACAACCTCCCGATCCTGCAACCTCTCCTCTCCTACCACTCACCGTCCGCCATCTCCACCTTGGTCCTCCCCTTCCCGCCGAACCCCTCCCTCCCATCTGGCGCCGAGAACACTCAAAACCTCCCCCCGTACTCCTCCATCTCCATCATGTCCTCCCTCGGCGATCTCCGACGCCCCATCCTCCGTTGGTTCTCCTCCCACCCCTCCCCTCCTTCCTCGATCATCTCCGACATGTTCCTCGGTTGGACC…
FtUGT45	FtPinG0303163000.01	Protein	MDNTASTTAQPPHVVIIPTPGMGHLIPLAEFAKRLVPEFSLTFAVPTDGPPSSAQRSFLSSLPSGIDSVFLPPVDLSDVLSDVPSDAKIETLISLTAERSLPSLRKLISDLISSGSRVVALVGDLFGTDTFDVAFEFGIRPFIFFPSTATCLSLILYLEKLDETVSCEYGELEEPVRIPGCVPFDGRELLDPILDRKNDAYKWVLHHAKRYRLAEGIFVNSFEALEVGPINELLKPEASNPPVYAVGPLIQATSGDNDPSGCIKWLDEQPRGSVLFVNFGSGGTLTSEQQSELALGLEKSGNKFLWVVKTPSDSVANATYFNVDGQPDPLMSLPKEFLERTKGRGFLVAKWAPQIGILSHKSTRGFLSHCGWNSTLESVVHGVSLITWPLFAEQKMNSV…
FtUGT45	FtPinG0303163000.01	CDS	ATGGATAACACCGCAAGCACCACCGCACAACCACCACATGTGGTAATCATCCCGACTCCCGGCATGGGACACCTGATCCCACTCGCCGAGTTTGCAAAGCGGCTGGTGCCGGAATTCTCCTTGACATTTGCGGTCCCCACCGACGGACCACCATCCTCCGCTCAACGCAGCTTTTTATCCTCCCTGCCTTCCGGCATAGACTCTGTGTTCCTCCCGCCGGTCGACCTCTCCGACGTCCTCTCCGACGTCCCCTCCGACGCAAAGATCGAGACTTTAATCAGCCTAACCGCAGAGCGGTCCCTCCCATCTCTCCGCAAATTGATCTCCGATCTCATCTCATCCGGGTCCCGGGTCGTCGCCCTCGTCGGCGATCTCTTCGGAACGGATACCTTTGACGTG…
FtUGT46	FtPinG0303163300.01	Protein	MPLKLPGCPVIQVKDLPEHILDPNTVYSNWFVDHTKRYKSVEGIILNSFDALEGGPIRAFVGVTPPIYPVGPLVRTGSQPDVDPSGCLRWLDEQPPRSVIYVSFGSGGTLSTDQVTELAMGLELSEQRFLWVVRSPNDSCSYGTFLSLEQEHDALGFLPKGFVERTRGRGLVVKSWAPQVQVLSHGSTGGFLTHCGWNSVLEGVVNGVGFIAWPLYAEQRMNAIELIVEAKVAVGVDKGNDRVVRRDEIARAVKSLMEGKQGMEIKERMKILKDEARGAVSKDGPSNSILSKLVVKWKSM*
FtUGT46	FtPinG0303163300.01	CDS	ATGCCCCTGAAACTCCCCGGCTGCCCAGTGATTCAGGTTAAGGATCTCCCCGAACATATTTTGGATCCAAACACAGTTTACTCTAACTGGTTTGTAGATCATACCAAGAGGTACAAGTCAGTTGAAGGGATTATATTGAACAGCTTTGATGCTTTGGAGGGTGGGCCCATAAGAGCTTTCGTCGGAGTCACTCCTCCTATCTACCCTGTCGGACCGCTCGTGAGAACCGGTTCGCAGCCGGACGTCGACCCATCAGGGTGCTTGAGGTGGTTAGACGAACAACCACCGAGGTCGGTGATATACGTCAGTTTTGGTAGTGGTGGGACCCTGTCGACCGATCAGGTAACGGAGCTCGCCATGGGACTTGAGCTAAGCGAGCAAAGGTTTCTTTGGGTGGTG…
FtUGT47	FtPinG0303389500.01	Protein	MNPTTTPNYIKWLDTQRESSVLYISQGSAFSASNAQINELVAGLKDSGIPFLWVGRDEASELSSSLGDGGIVVEWCEQLRVLSHPSIGGFLTHCGWNSTLEAAFVGVPILAVPLCFDQFLDGKLIVEDWGIGWRVKNKFQDLATKEHIMTLLKKFMDLENKERKELDNNCKKLKEMLLLAVGEDGSAAGLDEFLSYFLPSAY*
FtUGT47	FtPinG0303389500.01	CDS	ATGAATCCAACCACCACACCAAACTACATCAAATGGCTCGATACACAACGAGAAAGCTCGGTCCTTTACATTTCACAAGGGAGCGCATTTTCAGCTTCAAATGCCCAAATCAATGAGCTAGTAGCCGGATTAAAGGACAGCGGAATACCCTTTTTATGGGTGGGTAGGGATGAGGCTTCTGAGTTGAGTTCCTCTCTCGGAGACGGAGGAATTGTGGTTGAATGGTGTGAACAATTGCGGGTTTTAAGTCATCCTTCTATAGGCGGATTTCTTACACATTGCGGATGGAATTCTACCTTAGAAGCTGCATTTGTTGGCGTTCCTATTCTTGCTGTTCCTTTGTGTTTTGATCAGTTTTTGGACGGTAAGTTGATAGTAGAAGATTGGGGAATTGGATGG…
FtUGT48	FtPinG0303462900.01	Protein	MDSKTPHVLIFPFPVQGHVNSMLRLAQLLCLANLKVTFLNSTHNHRRLLQHTDAQARMAQYPGFRLESIPDGLAEDHPRSSERIMELVASIESTAKPMLKEILLGLRDEAKAPVTWFIVDGILGFAYDVGEEVGVPVVAFRTIGASCFWAYFCIPRLLQAGEIPFKGNDAMDEPVKNVPGMEAFLRRRDLPSFYRAKDLSNPSFQAVCVETQRTRQASALIINTFEELEESTLSLIRTHCSPTVYTIGPLHAQLRYRLDQANETTSSSRSWVNSLWEVDRSCIKWLDEKPKESVIYVSFGSITVLSREELMEFWAGLVMSKKPFLWVIRPDLITGKDQNSHVEAEILKGTKERGYMVSWAPQEEVLEHPAIGGFLTHSGWNSTLESIVAGVPMLCWPFF…
FtUGT48	FtPinG0303462900.01	CDS	ATGGACTCAAAAACTCCTCATGTTCTCATCTTTCCATTCCCAGTCCAAGGCCATGTAAACTCGATGCTAAGACTAGCTCAACTCCTTTGCCTTGCAAATCTCAAAGTCACTTTCCTAAACTCAACTCACAACCACCGGCGACTCCTACAACACACCGACGCCCAAGCCCGTATGGCCCAATACCCGGGATTTAGGCTTGAATCGATCCCGGATGGCCTTGCGGAGGATCACCCGAGATCGAGTGAGAGGATCATGGAGCTTGTTGCGTCGATTGAGTCGACTGCAAAACCGATGCTTAAAGAAATCTTGTTGGGATTAAGGGATGAAGCTAAAGCGCCGGTCACTTGGTTTATAGTGGATGGGATACTTGGGTTTGCTTATGATGTTGGTGAGGAAGTT…
FtUGT49	FtPinG0303470900.01	Protein	MAEESFRSINRYYSCSSSSFSVSGSPDDPVDVDVEISADDDNVDLKNVGGDVIGHVSSWRDADSGSCSVSTGSSNYSENTAPGDISKSKQLAKPRQDKKSRSIALLLSKLFDERVPIRKKLKWMKRVAVVRGNGTVEFEVPGDIKPPSSPHLGSGVVHDEASEEEQDQSTDPTDLPPMQIVMLIVGTRGDVQPFIAIGKHLQEYGHRVRLATHSNFKEFVLTAGLEFFPLGGDPKVLAGYMVKNKGFLPSDPSEISTQRQQIKDIIDSLLPACRDPDPESNVSFKPDAIIANPPAYGHTHVAEALKVPLHIFFTMPWTPTSEFPHPLSRVKQSVANRLSYHIVDALIWLGMRDIINDFRKKKLKLRRVSYLSGSYSTPSDLPYGYIWSPHLVPKPKDWG…
FtUGT49	FtPinG0303470900.01	CDS	ATGGCGGAGGAGTCGTTCCGATCCATCAACCGTTACTATAGCTGTTCTAGTTCGTCCTTCTCCGTCTCTGGTTCACCGGATGATCCCGTTGACGTCGACGTTGAAATCTCTGCCGATGATGACAATGTGGACCTGAAGAATGTTGGCGGTGACGTCATCGGACATGTTTCGTCCTGGAGAGATGCGGATAGCGGCTCTTGTAGCGTTAGCACCGGCAGTTCAAACTATTCAGAAAATACCGCGCCTGGTGATATTTCGAAATCTAAGCAACTTGCTAAACCTAGACAGGACAAGAAAAGTCGGTCTATTGCTCTTCTCTTGTCGAAGCTTTTTGACGAAAGAGTTCCTATCAGGAAGAAGCTCAAATGGATGAAAAGGGTTGCTGTTGTTAGAGGCAAT…
FtUGT50	FtPinG0403683800.01	Protein	MNKPLNIPGSPPIQLKDFPDSVFDRNSVYLDWLLDHSKRYELVEAIIVNSFPALESGPLNALPEKPPVYAVGPLVRKNDDNDNNGECLRWLDNQPPASVIYVSFGSGGTLSTKQVTELALGLELSEQRFIWVVRTPNDSVSHGTYLTLDEERDPLGYLPSGFLERVKGRGFVVEKWGPQVEILAHESTRGFMSHCGWNSVLEGVVNGVGFIAWPLFAEQRLNAVELVDVVKVALRVEKDEDGVVNRDEIAKVVKMLMVGDEGLEISVRMKILKDEAVRVINDGGSSKVALAELVSLWTLQ*
FtUGT50	FtPinG0403683800.01	CDS	ATGAATAAACCGTTGAATATTCCCGGTTCACCTCCGATTCAGTTAAAAGATTTTCCTGACTCGGTATTTGACCGGAATAGTGTTTACTTAGATTGGCTTCTTGATCATTCCAAGAGATACGAGTTAGTAGAAGCGATCATCGTGAACAGCTTTCCTGCTTTGGAGAGTGGGCCCCTAAACGCTTTGCCGGAAAAGCCTCCGGTCTATGCCGTTGGACCGCTAGTGAGAAAAAATGATGATAATGATAATAACGGAGAATGTCTTCGGTGGTTAGATAACCAACCGCCGGCGTCCGTAATTTACGTGAGTTTCGGAAGCGGTGGGACCCTTTCAACGAAACAAGTAACGGAGTTAGCATTAGGGTTAGAGCTAAGCGAGCAGAGGTTCATATGGGTGGTT…
FtUGT51	FtPinG0403786700.01	Protein	MAAKQTHVMMFPWLAFGHMLPYLELSKRLVARGVNITFISTSRNIQRFPRALVDGVKFIELDLPRIDGLPGNCEATIDIQLHRVQFLKKAYDQLKHKLDIILRQESPDMIVFDFIAYWITEIATCYNISCAYFSVFSAATLGFLGTPDELACSKIRTKPEDLTRPPKWFDFPSLVCHNPVHAEQIFKNLNYPDESGFSSGERLAKTFEKCDFIMVRSCRQIEAKYIDFLEKQLRKPIIPIGLLPPVIDQDQDQVSSFEWLDKQEEESVLFVGFGSEYKMDIEQIHELAYGLEQSGLPFFWLLKKLEGYDDLSFLPKDFLERTSKKGMICLGWAPQVKILAHRAIGGCLFHSGWGSIIEALGFGHPLILMPMMADQGLNAKWLTEKELGYEVPMEVDGSF…
FtUGT51	FtPinG0403786700.01	CDS	ATGGCTGCCAAGCAAACCCATGTCATGATGTTTCCATGGTTAGCTTTCGGTCACATGCTACCATACCTCGAACTCTCCAAAAGACTCGTCGCCAGAGGTGTCAACATCACTTTCATATCGACCTCAAGAAACATACAAAGATTTCCGCGAGCCCTAGTTGATGGAGTCAAGTTCATCGAGCTTGATCTACCCCGTATAGACGGGCTTCCAGGGAATTGCGAGGCTACCATTGACATACAACTTCACCGAGTTCAATTTTTAAAAAAGGCGTACGATCAACTAAAACATAAACTAGATATCATTTTACGCCAAGAGTCTCCTGACATGATAGTCTTCGATTTTATAGCTTATTGGATAACTGAAATAGCTACATGCTACAACATTTCTTGTGCGTATTTC…
FtUGT52	FtPinG0403825800.01	Protein	MALSDLPSFVNNIGTFPLLEKLVLRQFKNFHDADFQFFNSFDVLEHHVIDWMKKRWPEVMSIGPTIPSMFLDKELLEDTEYGLSVFDTEQVEACMRWLDSKDDASTLYVSFGSLAALSDAQMQELALALLHCGTPFLWVVRPSEKAKLPQDFTQQLESGTAGGMIVTWCPQLAVLSHRAIACFFSHCGWNSTLEAVSSGVPIVAMPQWADQPTNAMYVEQVWRIGIRVKPDPTSGIVSSQGIMACIGEAMHGERATEMRSNASNLMTQARAAMLPGGSSYVNLDHFVAKLINA*
FtUGT52	FtPinG0403825800.01	CDS	ATGGCTCTCTCCGACTTGCCCTCCTTCGTCAACAACATCGGCACCTTTCCTCTCTTGGAGAAGCTTGTCCTGAGGCAGTTCAAGAATTTTCATGACGCAGACTTCCAGTTCTTCAACAGCTTTGATGTGCTTGAGCACCATGTGATTGATTGGATGAAGAAGCGGTGGCCAGAGGTGATGAGCATAGGTCCAACCATACCCTCAATGTTCTTGGACAAAGAGTTACTGGAAGACACAGAATACGGACTGTCCGTATTCGACACGGAGCAGGTGGAAGCCTGCATGCGTTGGCTAGACTCCAAAGACGACGCCTCAACGCTCTACGTCTCGTTTGGGAGCTTGGCAGCTCTCTCGGATGCACAAATGCAGGAGCTAGCCTTGGCACTCCTCCACTGCGGC…
FtUGT53	FtPinG0403865200.01	Protein	MKVVPGGGITWETRDLPSFLTRPESYPAYLEMKLSQFGNLDFAHWVFCNSFDDLESQVLKGIVPDQFPAKLIGPMVPSAYLDNAIEGDKGYGASLWKPLSHQCRTWLDSKPIKSVVYISFGSMASLTREQTSEIATTLIEHDFPFLWIVRESQLDTLPDGFFESTKEKGMVATWCDQLEVLVHPSLGCFVTHCGWNSTLEGLCLGVPMVGVPQWTDQFTDAKFVSDVWRVGVRARVDEVGMVRKAELAACLAEVMVDGKSREEMYGNGIKWKELAKKALSKEGSSSKNIDEFVKELRA*
FtUGT53	FtPinG0403865200.01	CDS	ATGAAGGTAGTTCCCGGGGGTGGGATCACGTGGGAGACACGTGACCTACCGAGTTTTCTCACAAGGCCCGAGAGTTACCCGGCGTACTTGGAGATGAAGTTGAGTCAGTTTGGGAACTTAGACTTTGCTCATTGGGTGTTTTGTAACTCTTTTGACGATTTGGAGTCTCAGGTCCTTAAAGGCATAGTACCTGACCAATTCCCTGCAAAGCTAATAGGACCAATGGTTCCATCAGCCTACCTAGACAATGCAATCGAAGGCGACAAAGGTTACGGTGCAAGCCTATGGAAGCCGCTAAGCCACCAATGCCGAACATGGCTCGACTCCAAGCCAATAAAATCTGTCGTCTACATCTCTTTTGGCAGCATGGCGTCGCTAACACGTGAACAAACATCCGAA…
FtUGT54	FtPinG0403894700.01	Protein	MAAAEEEVGLKICFVVADALLSKDCGEIAEEMKVKWVAIWTSGVASLAAHMYTDVLRTGIQDGGIEAHKKETADKYIPGFPPIPITELPYDVIYADLSSPGGRLLHLMSLTIPKAAAVAVNSSSHLETTISATLDSIFSHNLLHVGPFPLTLSSHGDDEKNDHDCLPWLDHHLSTTGPASVAYISFGTANAPPAEELIALAKALKVTDVPFLWSLPDDNYSLREILANGQGKVVSWAPQMRVLRHEAVGAHVTHCGWNSIMESIVTGVPMVCRPFMFAEQMLNKELVESVWGIGVEVESGKLTEDGAASAVEKVVSGDEGRRMRERIREMKRIAQEDAAQSSTQDFGKLLKIVTE*
FtUGT54	FtPinG0403894700.01	CDS	ATGGCCGCCGCCGAGGAGGAGGTTGGGTTGAAGATCTGTTTCGTGGTGGCCGACGCCTTGTTGTCCAAGGATTGTGGGGAGATCGCGGAGGAGATGAAGGTTAAGTGGGTGGCGATTTGGACTTCCGGCGTCGCCTCTTTGGCTGCCCATATGTACACCGATGTACTCAGGACCGGAATTCAAGATGGGGGAATTGAAGCCCACAAAAAAGAAACAGCTGATAAGTACATCCCAGGTTTTCCGCCCATCCCCATCACCGAACTTCCGTACGATGTCATATACGCAGACCTGTCATCACCAGGTGGTAGACTCCTCCACCTCATGTCCCTCACCATCCCTAAGGCAGCGGCGGTGGCAGTAAACTCCTCCAGCCACCTCGAAACCACCATCTCCGCCACC…
FtUGT55	FtPinG0404060800.01	Protein	MTSSTGGTHILIIPYPAQGHMIPLLDLTHYLLTHNSLTITIAVTAGNHHHLQPLLSSHPSPAVSALILPFPIHPSLPSGTENLRDLPPGSLIPLTSTLRRLRQPILRWIAAHNSPPSVIISDMFLGWTNQLGIKRIVFSPSGALALSVMHSLWTHLPKQTDENAVVSFENIPGQPGFAWHQLSTLYKSYSSGDADSQFLKDEFLQNIASLGFVVNTFNELEQVYLKSMQDDLGHDRIWAVGPLGWHKNKNGSGPDDDPVLSWLDKCSECEVVYICFGSEAVLTHKQIEALALGLERSDVRFVWKIKEPDDGYVDGERFGKLPAGFEDRVAGRGLVIRGWAPQVLILRHKALGAFVTHCGWNSVLEGLSAGVMLLAWPLGADQFSNATLIVEHLKVGVIV…
FtUGT55	FtPinG0404060800.01	CDS	ATGACGTCATCCACTGGCGGTACACATATCCTAATCATCCCATACCCAGCACAAGGCCATATGATCCCTCTGTTAGACCTAACTCACTACCTCCTAACCCATAACAGTCTAACCATCACAATTGCCGTCACCGCCGGTAACCATCACCACCTCCAACCTCTCCTCTCCAGCCACCCATCCCCCGCCGTATCCGCCCTGATCCTCCCCTTCCCGATCCACCCGTCCCTCCCTTCCGGCACCGAGAACCTCCGAGATCTCCCGCCGGGATCTTTAATTCCACTCACGTCCACTCTCCGCCGTCTCCGACAACCCATTCTCCGGTGGATCGCCGCCCACAATTCCCCTCCTTCAGTGATCATCTCCGACATGTTCCTCGGCTGGACCAACCAACTGGGGATT…
FtUGT56	FtPinG0404061000.01	Protein	MANMESYGFMVNTFKKLEDSYLDHMMSDLGHNRIWVVGPLLPPESDVSYGLRVRGGLSSGEEDVLNWLDDCGEANVVYVSFGSQGYLTHEMMEALAFGLERSGVRFLWKIKEPTYGHVDNQKFGKLPSGFEDRVAPRGLVIRGWAPHVMILRHRAVGAFLTHCGWNSVLQGLSAGIMMVTWPLGADQYANDVLLVDELKVGVRLGSGSKSLPDPDELARVLADSLSGAYEGFKSRALEFKNMAKEAISKGGSSSMDLDCLVQHLFILHKTVNLLDLSNNTI*
FtUGT56	FtPinG0404061000.01	CDS	ATGGCCAATATGGAGAGTTACGGGTTCATGGTTAACACATTCAAGAAGTTGGAGGATTCTTACTTGGATCATATGATGAGTGATTTGGGTCATAATAGGATTTGGGTCGTGGGCCCATTGCTTCCACCCGAAAGTGATGTGAGTTATGGGCTTAGGGTTAGAGGCGGGTTGAGTTCGGGTGAAGAGGATGTATTGAATTGGCTAGATGATTGTGGAGAGGCTAATGTTGTGTATGTTTCCTTTGGGAGTCAAGGCTATTTGACGCATGAGATGATGGAGGCGTTGGCATTTGGGCTCGAGAGGAGTGGTGTACGGTTCCTATGGAAGATCAAGGAGCCTACATATGGACATGTGGACAATCAGAAATTCGGAAAATTACCTAGCGGTTTCGAGGATCGT…
FtUGT57	FtPinG0404061600.01	Protein	MSCLRRLRKPLLQWFTTHPSPPSVIISDMFLGWTNELAEQLSIKRIVFSPSGALYLAVIHSLWKNVTLTPKPDENAVVSIDDIPGQPQFPWYQLSGLYRAYASGDPDSEFLRSEFLANMESYGFVINTFKKLEESYLDHMMRDLGHNRIWTVGPLLPPESGVGYGLRVRGGSSSGEEDVLNWLDHCGEANVVYVSFGSQGYLTHEMIKVLAFGLERSGVRFIWKIKEPRDGHVDSEIFGKLPSGFEDRVAARGLIIRGWAPQVLILRHKAIGSFLTHCGWNSVLEGISAGVMMLTWPLGADQYANAGLLVDELKVGVRVGLGSRSLPDPDELARVLADSLSGGYKEFKSRALKLKNMAEEAISEDGSDKVICLFCKFLQN*
FtUGT57	FtPinG0404061600.01	CDS	ATGTCCTGCCTCCGCCGCCTCCGGAAACCCCTCCTCCAGTGGTTCACCACCCACCCTTCACCTCCTTCCGTCATCATCTCCGATATGTTTCTCGGCTGGACCAACGAACTCGCTGAGCAACTATCCATTAAACGCATCGTTTTCTCGCCCTCCGGAGCACTCTACCTTGCTGTCATACATTCTCTTTGGAAAAACGTCACCCTCACACCCAAACCCGATGAAAACGCCGTCGTTTCAATCGATGACATTCCGGGTCAGCCCCAATTCCCATGGTATCAGCTGTCGGGTTTGTACCGGGCCTACGCTTCCGGCGACCCAGATTCCGAGTTTCTTAGATCGGAGTTCTTGGCCAATATGGAGAGTTACGGGTTCGTTATTAACACGTTCAAGAAGTTAGAG…
FtUGT58	FtPinG0404061900.01	Protein	MTSFTGGTHILVIPYPAQGHMIPLLDLTHHLLLTHSNLTITIVVTPGNHHLVQPLLSHHPSTAISALVLPFPEHPSLPSGAENTKDLPPASFTAVMSALRQLKTPLLRWFSTHTNPPSVIVSDMFLGWTNQIAEQLQIKRIVFSPSGALALSVIHSLWKRQPNLPTDENAVVSFEDIPGKPTFKCYQVSSMYRSYLAGSPETEFLRGEFLANMASWGFVMNTFTELEQDYLTHMKSDLSHDRVWAVGPVLPPESEVGYGPKVRGGSGPGDVEVLNWLDGCGEDEVIYVCFGSQSYLTNEQMEVLAFGLERSGVRFVWKIKEPGNGHVSPEKFSKLPPGFEDRVAGKGLVVRGWAPQVLILRHRAVGAFLTHCGWNSLLEGLSAGVMMLTWPLGADQYSD…
FtUGT58	FtPinG0404061900.01	CDS	ATGACGTCATTCACCGGCGGCACACACATCCTCGTAATCCCATACCCAGCACAAGGCCACATGATCCCTCTATTAGACCTAACCCACCACCTCCTCCTAACCCACAGTAACCTCACCATCACAATCGTCGTAACCCCCGGCAACCACCACCTTGTCCAGCCCCTCCTGTCTCACCACCCCTCAACTGCCATCTCCGCCCTCGTTCTTCCCTTCCCAGAACATCCTTCCCTCCCCTCCGGTGCTGAGAACACCAAAGACCTCCCTCCCGCCTCCTTCACCGCCGTCATGTCCGCCCTTCGCCAACTCAAAACACCTCTCCTCCGGTGGTTTTCAACCCACACTAACCCACCGTCGGTCATCGTCTCCGACATGTTCCTCGGCTGGACCAATCAAATCGCC…
FtUGT59	FtPinG0404137000.01	Protein	MGTQSSSTDLHIAVFPYFAFGHINPFVHISNKLASHGIKISFFSAPGNIPRIKASLSPSPLISIVPLTFPHVDGLPVGFESTADITPAIAELLKVALDKMQPQIRSLLTELKPDVVFFDFAQNWIPALASELGIKTVMFSVFSLISNSYLMTPARLSSDEIPTIEELKKPPQGYPNPNLSLKTFQAKDLLYPFRRFNGSPSALERNYAGIQGCDAIAYKSCHEMEGPYWSYFKKVIGKPIIMAGIPIPETSSSGDLDTNWATWLAKFPPKSVTLCSFGSETFLTDVQVQELALGLELTKLPFLMVLSSNGFDQERLNKILPEGFLERVKDRGLIHIGWVPQQKIMAHENVGCYVNHAGFGSVIEAIVTDCQLVLLPFKGDQFLNSKLLSLDMKVGVEVN…
FtUGT59	FtPinG0404137000.01	CDS	ATGGGAACCCAATCAAGCTCAACTGATCTTCACATAGCCGTATTTCCGTACTTCGCTTTCGGCCACATCAACCCATTCGTTCACATCTCAAATAAGCTCGCCTCCCATGGAATCAAGATCTCCTTCTTCTCAGCTCCAGGGAACATTCCGAGAATCAAAGCATCACTTTCCCCCTCACCTTTGATTTCAATCGTACCGCTCACGTTCCCCCACGTCGATGGCCTTCCTGTCGGCTTCGAAAGCACTGCTGACATCACTCCCGCCATTGCTGAGCTTCTCAAGGTCGCTCTTGACAAAATGCAGCCGCAAATTCGTTCTTTGCTCACAGAACTCAAACCCGACGTCGTTTTCTTCGACTTTGCTCAGAATTGGATCCCTGCTCTTGCCTCCGAGCTTGGG…
FtUGT60	FtPinG0404182800.01	Protein	MSRRSLAWVWSVKDKNEDEAVFAKAIESAFSVLERSFGVIMNTFYELEPQYAHFYQNLIGKRCWTVAPLSLLCRNIEDKATRGEHNKNKEGDECLTWLDSKPEKSVIYICFGSLVNVSSAQLREVAMGVEASEQHFIWVVRKPNVEEEEWLPKGFEGKNKEKGMILRGWAPQVLILGHKAIGGFVTQCGWNSVLEGVSAGLPMVTWPMCYEQFMHEKLLVEILRVGVSVGAKQNYDRMVPETTVGRGEIEAALRRLMDGEEAAEMRRRAGELKEMAWKSVQQGGSSYNDVNHLLNQLTSLRTNT*
FtUGT60	FtPinG0404182800.01	CDS	ATGAGTAGGAGGAGTCTTGCGTGGGTTTGGTCAGTCAAGGACAAGAACGAGGACGAAGCAGTGTTTGCTAAGGCCATTGAGTCGGCGTTTTCGGTGCTGGAAAGGAGCTTTGGTGTTATCATGAATACATTTTATGAACTCGAGCCTCAGTATGCCCACTTTTATCAAAACCTCATTGGCAAAAGATGTTGGACTGTTGCTCCTCTTTCCTTGCTCTGCAGGAACATAGAAGATAAAGCAACGAGGGGGGAGCATAATAAGAACAAAGAGGGTGACGAATGCTTGACATGGCTGGATTCGAAACCCGAAAAGTCGGTGATCTACATCTGTTTCGGGTCTTTAGTGAACGTGTCTTCGGCACAGTTAAGGGAGGTGGCCATGGGCGTGGAGGCGTCGGAG…
FtUGT61	FtPinG0404196400.01	Protein	MRVLSYPSIGGFRTHCGWNSIVEAAFVGVSILTFPLAIDQMLNNKIIVEDWEVRSRVKDNFEDFVTREKISMIFKKLMDSKGSEIHKLTSKSNKFKESLLLGVREDGSTSNFDDFLAKFFPEALNLELSNNI*
FtUGT61	FtPinG0404196400.01	CDS	ATGCGGGTTTTAAGTTATCCTTCTATTGGCGGATTTCGTACACATTGTGGATGGAATTCTATCGTAGAGGCTGCATTTGTTGGGGTTTCTATTCTTACTTTTCCTCTTGCTATTGACCAAATGTTAAATAACAAGATAATTGTGGAAGATTGGGAAGTTAGATCGAGGGTGAAGGACAACTTTGAAGATTTTGTGACAAGAGAGAAGATTTCGATGATCTTTAAAAAACTCATGGATTCAAAGGGAAGTGAGATACATAAATTGACCTCTAAATCCAACAAATTCAAGGAGTCACTTCTTCTTGGAGTTCGGGAAGATGGATCCACGAGTAATTTTGATGATTTTCTCGCCAAGTTCTTCCCTGAAGCCTTGAATTTAGAGTTAAGCAACAACATATAA
FtUGT62	FtPinG0404197100.01	Protein	MTWLDNQQENSVLYVSLGTFLSVSDSQIEELVAGVRDSRKPFFWVSRNQDSGLSEILGNKGIVVSLCDQMRVLSYSSVGGFLTHCGWNSTLEAAFSSVPVLTFPLGVDQTLNCKLIIEDWGIG*
FtUGT62	FtPinG0404197100.01	CDS	ATGACATGGCTTGACAACCAACAAGAGAATTCAGTGCTCTACGTTTCTCTTGGAACTTTTCTTTCTGTCTCAGATTCTCAAATTGAAGAGCTCGTAGCCGGAGTTAGAGATTCCAGGAAGCCCTTTTTCTGGGTGTCTCGAAATCAAGATTCTGGTTTGAGTGAGATTCTTGGAAATAAAGGAATTGTGGTTAGTTTGTGTGATCAAATGAGGGTTTTAAGTTATTCTTCAGTTGGTGGATTTCTTACACATTGTGGCTGGAATTCTACTTTAGAAGCTGCGTTTTCTAGTGTTCCTGTACTTACTTTTCCTTTAGGGGTTGATCAAACGCTCAACTGCAAGCTGATAATTGAAGATTGGGGAATTGGATAA
FtUGT63	FtPinG0404199100.01	Protein	MPPAQEARLDPYGCLKKAVTEMKEKVKEFLDSLQDPPHLLIADTLMTSVVQLGEKRKIPVASFWPGSASLFTAFYHHQLIVNSKHYPIALSGGAGEERIDFIPGISSIRLVDLPYEFHNNDKQGLDMLTTMVGQSLKAKCIIFRTTKELDEPSLASLRSEIFVPLYPIGPAIPYVRTPPKHDETPDYIKWLDKQQQNSVLYISQGSFLSSSDAQIDELVFGLKDSKIPFLWVARDQAEQLSSILGDQGTAVKWCDQMRVLSHPSIGGFLTHCGWNSIVEAAFAGVPILTFPLAIDQMLNSKIIVEDWEVGLRVKDNFEDFVTREKISMIFKKVMDSKGSERQKLTSKSNKFKESLLLGVREDGSTSNFDDFLAKFFPEVLN*
FtUGT63	FtPinG0404199100.01	CDS	ATGCCTCCTGCGCAGGAAGCAAGGTTGGATCCATATGGGTGTCTTAAGAAGGCGGTGACGGAGATGAAGGAAAAGGTGAAGGAGTTTCTCGACTCGCTTCAAGATCCACCGCATCTCCTCATCGCCGATACTCTCATGACGTCGGTGGTTCAGCTCGGAGAGAAACGAAAGATTCCGGTGGCTTCATTTTGGCCGGGTTCTGCGTCTTTGTTCACGGCATTCTACCATCATCAGCTGATTGTCAATAGCAAACATTACCCAATTGCCTTGTCTGGAGGTGCAGGCGAAGAACGTATAGATTTCATTCCCGGGATATCTTCAATCCGCCTGGTAGATCTTCCGTACGAATTCCACAACAACGATAAACAAGGACTAGATATGCTCACTACAATGGTAGGC…
FtUGT64	FtPinG0404201100.01	Protein	MLNFCRLLASRGIHVSFIVTEEWLGLIGSPLKPDEPIHFVTVPNVIPSYKLVAADFSGFNKAIQEDLHEPVERLLEKLEPKPDFIVADSILIWGVEVGKRTQIPVASFWTASASEFTALYHHELVVNSPYYPLDLSETAGEERIDFIPGISSIRLADLSGEFQVNDKNMLSMIASSTSNALKAHCIIFRTINELEEAAVAALRATISLPIYTVGPAISYFKKSPMNPITLPYYVEWLDTQHESSVLYISQGSAFLASDAQINEIVYGLKDSGIPFLWVGRDQTSELSAILGERGIVVEWCDQMRVLNHPSVGGFLTHCGWNSTLEAAFAGIPTLTFPLCFDQLLNSKLIVEDWEIGWRLKNKSQDFATKEQIVTLLKKLMDLEGEERKKLDEKCKKFKE…
FtUGT64	FtPinG0404201100.01	CDS	ATGCTCAACTTCTGCAGGCTACTCGCTTCGCGTGGCATCCACGTATCCTTCATCGTAACTGAAGAGTGGCTCGGCCTCATCGGCTCGCCTCTCAAGCCAGACGAGCCAATACACTTCGTGACTGTTCCAAATGTGATTCCATCTTATAAGCTGGTCGCCGCTGACTTCTCCGGCTTCAATAAAGCCATTCAGGAAGATTTACATGAGCCAGTGGAGCGGCTCCTTGAGAAGCTTGAGCCGAAGCCGGATTTCATTGTAGCCGATAGCATACTCATATGGGGAGTCGAGGTTGGAAAGAGAACGCAGATCCCTGTTGCATCGTTTTGGACTGCGTCTGCATCAGAATTTACGGCTTTATACCACCATGAGTTAGTTGTCAATAGCCCTTATTACCCTCTA…
FtUGT65	FtPinG0404201300.01	Protein	MNPSNTPNYIKWLDQEESSVLYVLQGSVFSASNAQINALVFGLKDSGVPFLWVGRDRASFLRDILGDKEIVVKWCDQMQVLSHSSIGGFLTHCGWNSTLEATFAGVPIPIFPISFDQFLDSKLIVEDWKIGWRVKKNIEDLAIKEQFATLLKKFMDLKGEERKELNKKYNKFKELLLLATGEDGSITSLDELLLEFLPSLKVN*
FtUGT65	FtPinG0404201300.01	CDS	ATGAATCCAAGTAACACGCCAAACTACATAAAATGGCTTGATCAAGAAGAAAGCTCCGTCCTTTACGTTTTACAAGGGAGTGTATTTTCAGCTTCAAACGCCCAAATCAATGCGCTTGTATTTGGATTAAAAGATAGCGGTGTGCCCTTTTTGTGGGTAGGTCGGGATCGAGCTTCTTTTTTAAGGGACATTCTTGGAGATAAAGAGATCGTGGTTAAATGGTGTGATCAAATGCAGGTTTTAAGCCATTCTTCTATAGGCGGATTTCTTACACATTGTGGATGGAATTCTACCTTAGAAGCTACGTTTGCCGGGGTTCCTATTCCTATTTTTCCTATAAGTTTTGATCAGTTCTTAGACAGTAAGTTAATTGTAGAAGACTGGAAAATTGGGTGGAGG…
FtUGT66	FtPinG0404388200.01	Protein	MSNVTAIATHVLVVPYPAQGHMLPILDLTNQLAIRGIKITILVTPKNLPILTPILTAHPSIETLILPLPHHPKLPVGVENIRDIGNYGNRHLVAALSGLAGPITDWFMAHSSPPRVIISDSFLGWTQNMAQKLGVIGFVFYSSSLLLSSLLTVLFTDVDRFKGVDSVEFTDMPNSPVFKEEHLPSVFRLSKKSDPDTQIFKDGLIANLSSWGSIFNSFRALEEDYLEYFRNQTVHKRVYQVGPLNLLQGSGTLTRANPVQETSGELLNWLDKFPDDSVLYVSFGSQKWLSEPQLEALGQALEKSGTRFIWVVRSGADLQGPEPVFLNGFEKQVSERGYIVKVWAPQVEILAHRAVGGFLSHCGFNSVLESLVAGVMILAWPMEADQYINARLLVEDEGV…
FtUGT66	FtPinG0404388200.01	CDS	ATGTCCAACGTCACCGCCATCGCCACCCACGTCTTGGTTGTCCCGTACCCAGCACAAGGCCACATGCTTCCGATCCTTGATCTAACCAACCAACTCGCAATCCGAGGAATCAAAATAACCATTTTAGTAACCCCTAAAAATCTACCAATTTTAACTCCAATTCTTACGGCACATCCTTCCATCGAAACCCTGATTCTCCCTCTTCCTCACCACCCCAAACTCCCTGTCGGTGTCGAGAACATCCGTGACATCGGCAATTACGGCAACCGTCATCTTGTCGCGGCCCTTAGTGGGCTCGCTGGCCCAATAACTGACTGGTTCATGGCCCATTCTTCTCCTCCACGCGTCATCATCTCTGATTCCTTCTTGGGCTGGACCCAAAACATGGCCCAAAAGCTT…
FtUGT67	FtPinG0404388600.01	Protein	MSTTNATHVLVVPYPAQGHMLPILDLTNQLAIRGIKITILVTPKNLPILTPILTAHPSIETLTFPLPHHPKLPPGVENIRDIGNHGNRLLVAALSGLAGPITDWFTAHHSPPQVILSDFFLGWTQNLAQKLGVLRFVFYSSGSFTCSVMTVLLKDVDRFKGLDSVQFTDMPNSPVFKEEHLPSAFRFFNKSDPDSQFFKDGLIANLSSWGCIFNSFRSLEEDYLEHFRKQTVHGRVYAVGPLNLLQGSGTLTRANPVQETSGELFNWLDNNPNDSVLYVSFGSQKWLSEPQLESLGQALEKSGTRFIWVVRSGPDLQSPEPVFLNGFEKRVSGLGYIVKGWAPQVEILAHRAVGGFLSHCGFNSMLESVVAGVMILAWSMEADQYISARLLVEDKGVAV…
FtUGT67	FtPinG0404388600.01	CDS	ATGTCTACCACCAACGCCACCCATGTCTTGGTTGTTCCGTACCCGGCACAAGGCCACATGCTTCCGATCCTCGATCTTACCAACCAACTCGCAATTCGAGGAATCAAAATCACCATTTTAGTAACCCCTAAAAATCTCCCAATTTTAACTCCAATTCTTACAGCACATCCTTCCATCGAAACCCTGACTTTCCCTCTTCCTCACCACCCCAAACTCCCTCCTGGTGTCGAGAACATCCGTGACATCGGAAATCACGGTAACCGTCTTCTGGTCGCCGCCCTCAGTGGGCTCGCTGGCCCAATAACTGACTGGTTCACGGCCCATCATTCTCCTCCACAAGTCATACTCTCTGATTTCTTCTTGGGTTGGACCCAAAACTTGGCACAAAAGCTTGGTGTC…
FtUGT68	FtPinG0404388800.01	Protein	MSNATHVLVVPYPAQGHMLPILDLTNQLAIRGIKITILVTPKNLPILTPILSAHPSIETLILPLPHHPKLPPGVENIRDIGNHGNRPLIAALTGLADPITDWFTAHPSPPHVILSDFFLGWTQNLAQKLGVFRFVFFASGLFSSSLLTNLFTCIDRFKTLDYVEFTDFPDSPVFKQDHLPSSFRSYDQSDPDYRIFKNGLIANLSSWGCIFNTFRALEEDYTEHFRKQTIHGRVYTVGPLNLFQGSGGLTRANPVQETSDELLNWLDNFPDDSVLYVSFGSQKWLTEPQLEALGLALGKSGTRFIWVVRSEPDSHTGGPGGLSFLDGFQDRIAGRGYIVKGWAPQVEILGHRAVGGFLSHCGFNSVLESVVAGVKILAWPMEADQYINARLLEDLRVAV…
FtUGT68	FtPinG0404388800.01	CDS	ATGTCCAACGCCACCCACGTCTTGGTTGTTCCGTACCCGGCACAAGGACACATGCTTCCGATCCTTGATCTAACCAACCAACTCGCAATCCGAGGAATCAAAATCACCATTTTAGTAACCCCTAAAAATCTCCCAATTTTAACTCCGATTCTTTCTGCGCATCCTTCCATCGAAACCCTAATTCTCCCTCTTCCTCACCACCCAAAACTCCCACCTGGTGTCGAGAACATCCGTGACATCGGAAATCACGGCAACCGTCCTTTGATCGCCGCACTCACTGGGCTCGCTGACCCGATAACGGACTGGTTCACGGCTCATCCTTCTCCTCCACACGTCATCCTCTCTGATTTCTTCTTGGGATGGACCCAAAACTTGGCCCAAAAGCTTGGTGTCTTTCGG…
FtUGT69	FtPinG0404389000.01	Protein	MFSANATHVLVIPYPAQGHMLPILDLTNQLAIRGIKITILVTPKNLPILTPILSAHPSVETLILPLPHHPKLPPGVENIRDIGNSGNRPLVAALSGLADPITDWFTAHPSPPHAILSDFFLGWTQNLAQKLGVLRFVFFTSGSFGCSVLINLLTDIDRFKALDYVELIDLPNSPVFKQDHLPSPFRLYDQSDPDHRLFKDGFTANLSSWGCIFNSFRPLEENYLEHFRKQTVHGRVYAVGPLNLLHGSGSLTRAKPVQETSCGRLLKWLDNFPDDSVLYVSFGSQKWLTEPQLEALGLALEKSGTRFIWVVRSEPNSHTEGPTFLDGFEDRVAGRGYIVKEWGPQVEILGHRAVGGFLSHCGFNSVLESVAAGVKILAWPMEADQYSNARLLKDLRVAV…
FtUGT69	FtPinG0404389000.01	CDS	ATGTTCAGCGCCAACGCCACCCACGTCTTGGTTATTCCATACCCAGCACAAGGCCACATGCTTCCGATTCTTGATCTCACCAACCAACTCGCAATCCGGGGAATCAAAATCACCATTTTAGTAACCCCTAAAAATCTCCCAATTTTAACTCCAATTCTTTCGGCACATCCTTCGGTCGAAACCCTAATTCTCCCTCTTCCTCACCACCCCAAACTCCCTCCCGGTGTCGAGAACATCCGTGACATCGGCAATAGCGGCAACCGTCCTTTGGTCGCCGCCCTCAGCGGGCTCGCTGACCCGATTACGGACTGGTTCACGGCCCATCCTTCTCCTCCACACGCAATACTGTCTGATTTCTTCTTGGGATGGACCCAAAATTTGGCTCAAAAGCTTGGTGTT…
FtUGT70	FtPinG0404396700.01	Protein	MSAPIHVVVLPWSAFGHMIPFLQLSIALAKSGVRVTYVSTPRNIKRLPRVSPSLSQLLTYKEISFPRVQQLPDGAEATVDVGFDKIQYLKVAYDLLEKPFSQIIANHSPDWIITDFASYWAIDIANNHRVPHMFFSVFNAAVRCFVGPKEFLVHEGRVRVRPNPESLTTKPEWVTFRSSVAFRLHEAKGYHAGFFGENASGIRDSERLARVLEGCQVVVIRTCMEFEGEYVELYESCMKKPVIATGLLPPEEINETLDKTWSEVFKWLDEKSPKSVLFVGFGSECKLTKEQVHEIAYGLELSKLPFIWALRKPSWANMEVDVLPNGFQTRTSGEGKVCFGWAPQQRLLAHPSVGGCLFHSGWGSVIESLQYGHVLVVLPFIIDQGLNARLLVDKDLAIE…
FtUGT70	FtPinG0404396700.01	CDS	ATGTCTGCCCCAATTCACGTAGTTGTTCTTCCATGGTCAGCCTTTGGCCATATGATTCCTTTTCTTCAACTCTCCATAGCCTTAGCCAAATCCGGTGTTCGAGTTACGTATGTTTCGACTCCTCGAAACATCAAACGACTTCCTCGAGTCTCTCCGTCCTTATCTCAACTTCTTACTTACAAAGAAATTTCATTTCCACGAGTTCAGCAATTGCCTGATGGCGCTGAAGCTACAGTCGATGTGGGATTTGATAAGATCCAGTATTTGAAGGTTGCTTATGACCTTCTAGAAAAACCATTTTCTCAAATCATTGCTAATCACTCTCCTGATTGGATAATCACAGATTTCGCCTCTTATTGGGCAATTGACATTGCAAATAACCATCGAGTTCCTCATATG…
FtUGT71	FtPinG0404761300.01	Protein	MASVTSNPTTSNLILSLPFPGRGHINPMMNLCRLIASRRPESHILVVVTEEWLGLLGCDQNPENVRVITIPNVLPSELVRGSDHAGFLEAVLTDMEKPVEKVLDRLEQSPNLIISDSFLPWAIRIGRRKDIPVASFWPASASLFSVFFHHDLIVSSRYYPIDLSVEGGEEIINFIPGIPQIRLGDLPDVFQLDRKRILNVVTESMSVVSQAKLILFRSVKDLEKTAIEAIQDKISLPIYTIGPAIPYFNSEKETFNGYSESNYYKWLDCQQERTIIYISLGSFLSTSNAQIDELAAGLKNSGIRFLWVARDQVSQMSSALGEKGMVISWCDQMKVLQHPSIGGFLTHCGWNSTLETVFAGVPALTFPLGADQPLDSKMIVEDWKVGWRVKKNCRELVKS…
FtUGT71	FtPinG0404761300.01	CDS	ATGGCATCTGTAACCTCCAATCCTACAACTTCCAATCTCATATTATCCCTCCCATTTCCCGGCCGGGGACACATCAATCCTATGATGAACCTTTGCAGGCTAATCGCTTCCAGACGGCCTGAATCTCACATACTTGTCGTCGTCACCGAAGAGTGGCTTGGCCTTCTTGGCTGTGACCAAAATCCGGAAAATGTACGAGTCATAACCATTCCCAATGTTCTACCTTCTGAGCTTGTTCGAGGCTCGGACCATGCCGGATTCTTAGAAGCTGTTCTAACAGACATGGAAAAGCCAGTTGAGAAAGTCCTTGACAGACTTGAACAATCACCAAATTTGATCATATCAGATAGTTTCCTGCCATGGGCGATTCGGATCGGCAGGAGAAAGGATATTCCCGTT…
FtUGT72	FtPinG0404773700.01	Protein	MDIRDMPTLVREIGKNPLLEKIALIQFSKFSEADWQFFNTFDVLEAEVMNWMTKQWPNIRAIGPGIPSMYLDKRIENDTEYGISPFNPETATCIEWLDTQEPSSTIYVSFGSLAALGGSQMEEIAAALKNMKKPFLWVVKATEEDRLPPGFKDEVSGQGMIVGWCPQLAVLDHESVGCFFTHCGWNSTTEAICMGVPLVAMPLWADQPTNAKFVEDVWKVGVRVREDENGFVKREEIERCIGEVMEGEKGKEVRVNARKWKMVANEAMQEGGSSDKNIDEFIARIS*
FtUGT72	FtPinG0404773700.01	CDS	ATGGATATTCGAGATATGCCGACGCTGGTGAGGGAGATCGGAAAGAATCCACTGCTGGAGAAGATTGCTTTGATCCAGTTCAGTAAATTTTCTGAGGCGGATTGGCAGTTCTTCAACACATTTGACGTTCTTGAGGCTGAGGTGATGAATTGGATGACAAAACAGTGGCCAAACATAAGAGCAATAGGCCCAGGAATACCATCAATGTACTTAGACAAGCGGATAGAGAACGACACAGAGTACGGCATCAGCCCCTTCAACCCCGAGACAGCTACCTGCATTGAATGGCTCGACACCCAGGAGCCATCCTCGACGATCTACGTCTCATTCGGAAGTCTTGCGGCGTTAGGAGGATCCCAAATGGAGGAAATAGCAGCAGCACTCAAGAACATGAAAAAG…
FtUGT73	FtPinG0404831100.01	Protein	MLVVGTRGDVQPFLAMAKRLQEYGHRVRLATHNNFRDFVKSAGVEFYPLGGDPRVLAEYLVKTKGLIPSASGDISAQWKQAKAIIESIVPACTEPDAETGATFRAQAIIANPPAYGHSHIAEALGVPLQIFFTVPWTPTNEFPHPFGRVRRSVGYWHSYTIVDMFIWCGLRSYINDLRKRKLKLPPIAYFSLYHISISHLPIGYMWSPHVLPKPKDWGPLVDVVGYCFLNLGSKYEPQQEFVQWIQKGPKPVYIGFGSMPLENPKETTRIVMEALKVTGQRGILDRGWGDLGLFSDVPENIFLLENCPHDWLFPQCSAVVHHGGAGTTATGLKAGCPTTTVPFFGDQFFWADRVHKKGLGPEPIPINQLSVAALSKAIRFMLQPEVKSRAMETAKLIEN…
FtUGT73	FtPinG0404831100.01	CDS	ATGCTCGTGGTTGGGACAAGAGGAGATGTGCAGCCATTTCTGGCCATGGCAAAGAGATTACAGGAATATGGTCATCGTGTGAGATTGGCCACCCATAATAACTTCAGAGACTTTGTTAAATCTGCTGGTGTTGAGTTCTACCCTTTGGGCGGTGATCCTCGGGTTCTAGCAGAGTATTTGGTGAAAACTAAAGGGCTCATTCCATCTGCATCAGGAGATATATCAGCTCAATGGAAGCAAGCGAAAGCCATAATTGAGTCTATTGTGCCTGCTTGTACAGAACCAGATGCAGAGACTGGTGCAACTTTTAGAGCTCAAGCAATTATTGCTAATCCTCCAGCCTATGGACATTCCCATATTGCTGAAGCTCTTGGTGTACCTCTTCAAATATTCTTTACT…
FtUGT74	FtPinG0404831500.01	Protein	MCKKVKESTMPEILDRLSEREKEKFIVNSIKIQKDGTVEVDLEKSAPLASDLLELQAIERSASVSIEDFQVELNKSIPRLSIAMLVVGTRGDVQPFLAMAKRLQEYGHRVRLATHINFRDFVKSAGVEFYPLGGDPRVLAEYMVKNKGLIPSAPGDISTQRKQVKAIIESLVPACTEPDAETGSAFRAQAIIANPPAYGHSHLAEALGVPLHIFFTMPWTPTYEFPHPFARVPQSAGYWHSYAIVDMFIWWGIRSIINDFRKRKLKLSPIAYFSMYHGSISHLPTGYMWSPHVVPKPKDWGPLVDVVGYCFLNLGSKYEPLQEFVQWIQQGPKPIYIGFGSMPLEKPKETTRIIMEALKVTGQRGILDRGWGDLGLLSDVPENIFLLENCPHDWLFPQC…
FtUGT74	FtPinG0404831500.01	CDS	ATGTGTAAAAAAGTAAAGGAGAGTACAATGCCTGAAATATTGGATAGGCTCTCTGAACGTGAAAAGGAAAAGTTCATTGTGAATTCAATCAAGATCCAAAAGGATGGGACAGTGGAAGTTGATTTAGAAAAAAGTGCACCTCTAGCATCTGACCTGTTGGAGCTTCAAGCCATTGAGAGGAGTGCGTCAGTTAGCATTGAGGATTTCCAAGTGGAGCTTAACAAATCTATTCCAAGGCTAAGCATTGCCATGCTCGTAGTTGGAACAAGAGGGGATGTACAGCCATTTCTGGCCATGGCAAAGAGATTGCAGGAATATGGTCATCGTGTGAGATTGGCCACCCATATTAACTTCAGAGACTTTGTTAAATCTGCTGGTGTTGAGTTCTACCCTCTGGGT…
FtUGT75	FtPinG0404902500.01	Protein	MMSDHHFIEFAWGLANSKQPFHIVRPDIIPGSESKSLLPPEFYNEIQGRGKHATWCPNDKVLNHSSVGAFLTHCGWNSITEVVGFGGVLIICWPFFADQQTNCRFACLESGGWGVGVEVNHEVKREEIEGRMNEVMGIREMKRRSIEWKRLAEDAVASDGSSFGNFDRLVRDVLVASMHC*
FtUGT75	FtPinG0404902500.01	CDS	ATGATGAGTGACCATCATTTCATAGAGTTTGCATGGGGGCTAGCAAACAGTAAGCAACCCTTTCATATAGTCCGACCCGACATTATACCGGGCAGTGAATCCAAATCTCTCTTGCCACCGGAGTTCTACAACGAGATACAAGGAAGGGGAAAGCATGCCACGTGGTGTCCAAATGACAAAGTACTGAACCATTCTTCGGTGGGCGCATTCCTCACTCATTGCGGCTGGAACTCGATAACGGAAGTTGTTGGGTTCGGCGGTGTTCTGATCATTTGTTGGCCGTTCTTTGCTGACCAGCAGACGAATTGCCGGTTTGCCTGTTTGGAGTCCGGAGGGTGGGGTGTCGGTGTGGAGGTAAATCATGAGGTGAAGCGAGAGGAGATTGAAGGGCGGATGAAT…
FtUGT76	FtPinG0504936600.01	Protein	MLRRLADEGRPVSCLINGILVSWVYDIGTELGIPVATMWAQSCACFLSFFYCNNNLVPFPTKDNPHIDVEIPTLPLLKWDELHSFLHPTNTKFNQRKSWLAEFDNLNKPFCILMDTFEDLEHETIQFSSQLFPIIKPVGPLFKDPISPTTALIRGDHLKPDFDCLRWLDSKPRSSVVYISFGSIAYLKQEQIDEIAYGLLNLEAPFLWVLKPPLPNRDLNPHTLPDGFLEKVADNGMIVEFCPQDEVLAHMSIACFVTHCGWNSTMEGLASGVPMVAFPLWGDQLTDAKLLVDVYGVAVRMGRGEHDDRVVPREEVQKCIREATVGSKAEEMKRNALVWKEKADMAYREGGSSYRNLLSFVDDIRRRSGVVK*
FtUGT76	FtPinG0504936600.01	CDS	ATGCTTCGACGGCTGGCAGATGAAGGCCGGCCGGTGAGCTGTCTCATCAACGGAATCCTCGTCTCGTGGGTGTACGACATCGGAACTGAGCTAGGTATCCCCGTGGCCACCATGTGGGCCCAGTCGTGCGCATGCTTCCTGTCTTTCTTCTATTGCAACAACAATCTCGTTCCCTTCCCGACCAAAGATAATCCGCACATCGATGTTGAAATTCCTACATTACCGCTTCTGAAATGGGACGAGCTCCATTCTTTCCTCCATCCAACAAACACTAAATTCAACCAAAGGAAGTCGTGGTTAGCTGAATTTGATAATTTGAACAAGCCTTTCTGTATTCTAATGGACACCTTCGAGGATCTCGAGCACGAAACCATTCAGTTCTCATCGCAGCTTTTTCCG…
FtUGT77	FtPinG0504936900.01	Protein	MGGFLVTIATTAHFGRKMIIATGISPDQLFPVGRGFLRFDFFGEEETDIKDHNLLLHHLNRVGREGVDLMLRQLADEGRPVSCLINGNLVPWVYDVGTELNIPVATLWTQSCACFLSFFYCNENLVPFPTKDDLHIDVEIPTLPLLKWDDLHSFLHPTSTKLYQTKSWLAEFDNLNKPFCILMDTFDDLEHETIQFSSELFPIIKPVGPLFKDPIAPTSALIRGDHLKPDFDCLRWLDSKPRSSVVYISFGSLAYLKQVQIDEIAYGLLNVEASFLWVLKPPLPNRDLNPHTLPEGFLEKVADNGMIVEFCPQDEVLAHMSIACFVTHCGWNSTMEGLTSGVPMVAFPLWGDQLTDAKFLVDVYGVAVRMGRGEHEDRVVPREEVEKCIREATVGSKAE…
FtUGT77	FtPinG0504936900.01	CDS	ATGGGGGGCTTCCTGGTGACCATCGCCACCACAGCCCATTTCGGCCGAAAAATGATCATCGCCACCGGAATATCACCCGACCAACTCTTTCCCGTCGGCAGGGGCTTCCTCCGCTTCGACTTCTTCGGTGAGGAGGAAACTGACATCAAGGACCATAACTTATTATTACATCACTTGAACCGCGTAGGTCGTGAGGGCGTCGACTTGATGCTCCGACAGCTGGCAGATGAAGGCCGGCCGGTGAGCTGTCTTATCAACGGAAACCTGGTACCATGGGTGTATGACGTCGGAACAGAGCTAAACATCCCTGTGGCAACCTTGTGGACCCAGTCGTGTGCATGCTTCCTGTCTTTCTTCTACTGTAACGAAAATCTCGTTCCCTTTCCAACCAAAGATGAT…
FtUGT78	FtPinG0505023300.01	Protein	MGQRVVLFPLPMKGHINPMLQLASLLHTKGLSISIICTQFNSPDPTKHPQFTFHTISDGLSKTESSLENDTMFFIAINKRCEEPFKECLSGLVSASEEPVTCLISDAFWYFTQAVAQSLELPRIVLLPFNISCFLTFLTFHRTDEYLSMQDKETVVPELSPLRIKDIPKMNMQDPTLLNELMQNIQREIKASNGIIFNSFEELQSQTLAKLHKELTIPIFPCGPFHLFDPPTSVVQAQTAEHHRCLSWLDTQPHNSVLYISLGTVVSIDESEFLELAWGIEASNQPFLWVVRPGLVRGSSDHGQLLPDGFTAHKDGRGLVVNWAPQQEVLAHPAVGGFWSHGGWNSIMESIYAGVPMICQPFQADQTENARYVSEVWGIGFYFEERVHREGIKAIKRLM…
FtUGT78	FtPinG0505023300.01	CDS	ATGGGTCAAAGGGTGGTGCTTTTTCCGTTGCCTATGAAAGGCCACATCAACCCCATGTTGCAGCTTGCAAGCCTGCTTCATACAAAGGGCTTATCCATCTCTATCATCTGCACTCAATTCAATTCACCAGATCCTACCAAACACCCGCAGTTTACATTCCACACCATTTCTGATGGCTTGTCCAAAACCGAGTCCTCCTTGGAAAACGACACCATGTTTTTCATTGCAATTAATAAGAGGTGTGAAGAGCCTTTCAAGGAATGCTTATCTGGCTTGGTATCAGCTTCTGAGGAGCCAGTGACATGCCTAATCTCTGATGCTTTTTGGTACTTCACCCAAGCAGTCGCACAAAGTCTCGAGCTGCCTAGAATTGTTCTCCTTCCGTTTAATATATCTTGT…
FtUGT79	FtPinG0505101000.01	Protein	MGFLSSDEAKKPHAVCVPYPAQGHVNPMLKLAKLLHSHGGFHITFVHTDYNHARLLRSRGPRALDGLPSFKFVSIPDGLPVDTDGADVTQDIPALCASVDRHCLAPLTELLRKLNKAAEDGGAPRVTCIVADGAMPFTLKAAEELGIKHATLWTASACGFLGYDQYHRLVQEGYTPFKDASYLTNGYLDTPIDWVPAMKGLRLKDVPNFIRTTDPNDIMLNYLQHMLKSSRKSSAIIFNTFDALEKEVLEALTPDFPPLYTVGPLHMLVDRLVNDKETKPIGSNLWKEDERCIEWLDLREPNSVVYVNFGSITVMSNHHLVEFAFGLANSGKYFLWIIRPDLVTGESAVLPPEFVEEIKGRGLLAEWCEQERVLSHPAVGGFLTHSGWNSNIESVCGGI…
FtUGT79	FtPinG0505101000.01	CDS	ATGGGATTTCTATCAAGCGATGAAGCGAAGAAGCCGCACGCAGTATGCGTACCGTATCCAGCACAAGGCCACGTCAACCCCATGTTAAAACTCGCCAAGCTCCTCCACTCTCACGGCGGCTTTCACATAACCTTCGTCCACACCGACTACAATCACGCGCGCCTCCTGCGCTCGCGAGGCCCACGCGCTCTCGACGGCCTCCCTTCGTTCAAGTTCGTCTCCATCCCCGACGGCCTTCCCGTTGATACAGATGGTGCTGACGTCACCCAGGACATCCCGGCGCTATGTGCTTCCGTTGACCGTCACTGTTTGGCCCCATTAACTGAGCTTCTTAGGAAGCTGAATAAGGCGGCGGAGGACGGTGGTGCGCCACGTGTCACGTGCATAGTGGCTGATGGG…
FtUGT80	FtPinG0505101600.01	Protein	MGFLSGNKVEKPHAVCLPYPAQGHINPMYKLAKLLHSHSGFHITFVHTDYNHARLLRSRGPRALDGLPSFQFASIPDGLPVAPDGADVTQDTTALCASVDRHCLTPFTELLWKLNKAAEEGGAPSVTCIVADVAMSFTLKAAEELGIKHATLWTASACGLLGYDQYPRLVHEGYTPLKDDFYLTNGYLDTPIDWIPAMKGVRLKDLPTFIRTTDPNNFMLNYVQSFLKRSQKSSALILNTFDALEQDVLAALALNFPPIYAVGPLHMLVDCLVHDEETKFIGSSLWKEDDRCVKWLDSREPNSVVYVNFGSITIMNNHQLVEFAFGLANSGKHFLWILRPDLVTGESAVLPSEFMEEIKGRGLLAEWCEQERVLSHPAVGGFLTHSGWNSVIESICGGI…
FtUGT80	FtPinG0505101600.01	CDS	ATGGGATTTCTATCAGGCAATAAAGTGGAGAAGCCGCACGCAGTATGCTTACCGTATCCAGCGCAAGGCCATATCAACCCAATGTATAAACTCGCAAAGCTCCTTCACTCTCACAGCGGCTTCCACATAACCTTCGTCCACACCGACTACAACCACGCGCGCCTCCTGCGCTCGCGAGGCCCACGCGCCCTCGACGGCCTCCCTTCATTCCAGTTCGCCTCCATCCCCGACGGCCTTCCCGTTGCTCCAGATGGCGCTGACGTCACCCAGGACACCACGGCGTTATGCGCCTCCGTTGACCGTCACTGTTTAACCCCCTTTACCGAGCTTCTATGGAAGCTGAACAAGGCGGCGGAGGAAGGCGGTGCACCAAGTGTCACGTGCATAGTGGCTGATGTG…
FtUGT81	FtPinG0505101800.01	Protein	MEFLSGNQADQKPHVVCVPYPAQGHINPMMKLAKLLHSHGGFHVTFVHTHYNHARLLRSRGPRALDGLPSFKFASIPDGLPVDPDGADVTQDTTALCASVDRHCLTPFTDLLRRMNKAAEEGGVPPVTSIVGDVAMMFSLEAAEDLGIKHVTFWTVSACGFLGYDQYPRLVQEGYIPLKGASYLTNGYLDTHIDWIPGMKGIRLKDLPTFVRTTDPNDIMVNLVQSLLKRTRKSTAVILNTFDALEQDVLAALALNFPPIYAVGPLHMLVDRLVQDEETKLIGSNLWKEDQRCIEWLDSREPNSVVYVNFGSITVMSNHQLVEFAFGLANSGKHFLWIIRPDLVTGESAVLPSEFVEEIKGRGLLAEWCEQERVLCHPAIGGFLTHSGWNSVLESICGG…
FtUGT81	FtPinG0505101800.01	CDS	ATGGAATTTCTATCAGGCAATCAAGCAGATCAAAAGCCGCACGTAGTATGCGTACCATACCCAGCACAAGGCCACATCAACCCTATGATGAAACTCGCCAAGCTCCTCCACTCACACGGCGGCTTCCACGTAACCTTCGTCCACACCCATTACAACCACGCGCGCCTCCTGCGTTCCCGAGGTCCACGCGCCCTCGACGGCCTACCGTCGTTCAAGTTCGCTTCCATCCCCGACGGCCTTCCCGTTGATCCAGATGGCGCTGACGTCACCCAGGATACCACGGCGTTATGTGCCTCCGTTGACCGTCACTGTTTAACCCCCTTTACTGACCTTCTCAGAAGGATGAACAAAGCGGCGGAGGAGGGCGGTGTGCCGCCTGTCACGTCCATAGTCGGCGAT…
FtUGT82	FtPinG0505115300.01	Protein	LKSFSENPGIPPVYSVGPILHLPHKDDHVSQDPILSWLDEQPAGSVVFLCFGSKIKNFDKVQVQQLAIGIKKTGYRFLWCLPDPSLEALPVGFLDETATIGKVIGWAPQIKILEHMAVAAFVSHCGWNSVLESMGFGVPIVVWPMYAEQQLNAFLLLKELG*
FtUGT82	FtPinG0505115300.01	CDS	CTCAAATCCTTTTCTGAAAACCCGGGTATTCCACCCGTTTACTCGGTGGGCCCCATCCTTCACCTCCCCCACAAAGACGACCATGTCTCTCAAGATCCAATATTGAGTTGGTTAGACGAGCAACCGGCTGGGTCGGTAGTGTTCTTATGCTTTGGTAGCAAGATTAAAAACTTTGACAAGGTTCAAGTGCAGCAATTGGCAATTGGGATAAAGAAAACCGGCTACCGGTTCCTGTGGTGCTTACCGGACCCGTCGTTGGAGGCTCTACCGGTGGGTTTTCTTGATGAGACGGCAACTATTGGGAAAGTGATAGGGTGGGCCCCACAAATAAAGATTCTAGAGCACATGGCGGTGGCCGCATTCGTGTCGCATTGCGGATGGAACTCGGTGTTGGAGAGC…
FtUGT83	FtPinG0505115700.01	Protein	MPPESTPVKFPGFKNLVPIKVWPGVFLNKALKLSEQFKYFASRYRKAKGILVNTFEELESDLLESFSQNPGIPPVYSVGPILHLPEKDNHVSQDPILSWLNEQPTGSVVFLCFGSKVASLDKIQVEQLAVGIKRSGYRFLWSLPDTSLEALPEGFLDETARVGKVIGWAPQTKILGHMAVAAFVSHCGWNSVLESLWFGVPIVAWPMYAEQQLNAFLLLKELELAVELKMDYRFYHWEKKGNTVVDAAEVEAALRQVMEEDGVMVREKTKEMSKLARKATDSGGSSYESLSVFLDTAIKNVALN*
FtUGT83	FtPinG0505115700.01	CDS	ATGCCGCCGGAGTCTACTCCGGTCAAGTTTCCGGGGTTCAAGAATCTGGTACCGATCAAGGTCTGGCCTGGTGTGTTTCTTAATAAAGCTTTGAAATTGTCAGAACAGTTCAAGTACTTTGCCTCTAGGTATCGCAAGGCCAAGGGCATTTTGGTAAATACGTTTGAGGAGTTGGAGTCGGATCTTCTCGAATCCTTTTCCCAAAACCCGGGTATTCCACCCGTTTACTCGGTGGGCCCCATTCTCCACCTCCCCGAGAAAGACAATCATGTCTCTCAAGATCCGATATTGAGTTGGCTAAACGAGCAACCGACAGGGTCGGTGGTGTTCTTGTGCTTCGGTAGCAAGGTTGCAAGCCTGGACAAGATTCAAGTGGAGCAATTGGCAGTTGGGATCAAG…
FtUGT84	FtPinG0505167600.01	Protein	MGHLIPVIELAKRLSSLHSFKSTVLFVTTSNSSSASHAGVDVLEIPAADITHVIQPEAMLVTKIRVLMRETGPAVRAAITGIKPEPNVLICDMFATEYLSIGKELQVPSFVFVTSSAWFLALTVHCPVLDKEVEGEYVDQTEPLKIPGCKPVRPDDVVDPMLERMDQQYREYLQIGVEITLFDGVLLNTWKDLEHATLTAFHDEDFFKTPVYAIGPLTRSMELKKNREIVEWLNRHPARSVMYVSFGSGGTLSKAQVDEVAWGLELSQQRFIWVVRPPLDGEASGSYFGSKGDDDVEKFNYLPAGFIERTSDVGLLVHEWAPQTEILSRESIGGFLTHCGWNSTLESLINGVPMIAWPTFAEQRMNATMLAEELKVAIRPSELPARKVVWRKEIEKMVR…
FtUGT84	FtPinG0505167600.01	CDS	ATGGGCCACTTGATCCCCGTCATCGAGCTCGCTAAACGCCTTTCATCTCTCCACTCCTTCAAATCCACCGTCCTCTTCGTCACCACCTCTAACTCCTCCTCCGCAAGCCACGCCGGCGTCGACGTTCTTGAAATCCCGGCTGCCGACATCACCCACGTCATCCAACCGGAAGCCATGTTAGTCACCAAAATCCGGGTTCTCATGCGTGAAACCGGGCCAGCTGTCCGGGCCGCGATCACCGGGATCAAGCCCGAACCCAATGTTCTCATCTGCGATATGTTCGCAACTGAGTACCTCTCCATCGGCAAGGAGCTTCAGGTTCCTAGCTTCGTCTTCGTGACTTCTAGTGCATGGTTTCTTGCTTTGACGGTCCACTGTCCTGTTCTTGATAAGGAGGTT…
FtUGT85	FtPinG0505175300.01	Protein	MKFVSLYRKAKGILVNTFSELESNILLSLSQNDLIPPVYAVGPILHLSDDSSSDVSKPRDPTLSWLDEQPAGSVVFFCFGSKIASFEKVQVEQLALGIEKSGHRFLWSLRAPSDKSGRRFLWALRDSSEVLPEGFVERTTGVGKVIGWAPQTEILEHKAVGVFMSHCGWNSTLESIWFGVPIVTWPLYAEQQFNAFFLVKEVGLAVELRMDYLFNLWEVKGNMLIDAADIEAAIRRAMEEEEGAMVRKKLKEMSDLSRKAMKPRGSSYVSLLHFLENVKENVGLMK*
FtUGT85	FtPinG0505175300.01	CDS	ATGAAGTTCGTGTCGCTGTACCGCAAGGCTAAGGGCATTTTAGTAAATACGTTCTCCGAGTTAGAGTCCAATATCTTACTCTCCCTATCTCAAAACGATCTTATTCCACCCGTATACGCAGTGGGTCCAATCCTTCATCTCTCAGATGACAGCAGTAGTGACGTCAGCAAACCGCGAGATCCAACATTGAGTTGGTTAGACGAGCAGCCAGCCGGCTCAGTTGTATTCTTCTGCTTCGGAAGTAAGATCGCAAGCTTCGAGAAGGTTCAGGTGGAGCAGCTTGCGTTAGGTATCGAGAAAAGCGGTCACCGGTTCCTCTGGTCGCTACGTGCTCCATCCGATAAGAGCGGTCGACGTTTCTTGTGGGCCCTACGAGACTCGTCGGAGGTTCTCCCGGAG…
FtUGT86	FtPinG0505175500.01	Protein	CILVNTFSELESDLLLSLSQNELIPPVYSVGPILHLSDDGNNDVSKPRNPILNWLEEQPAGSVVFFCFGSKIGSFEKVQVEQLALWIEKSGHRFLWSLRAPSDVLPEGFLDWTAEIGKVIGWDPQTEVLGHVAVGVFVLHCVWNSVLKSMWFGVPLVTWPMYAERPLNAFLLVKELGLGVDLNMDYRFNMAPKKENAVVGAVEVKAVI*
FtUGT86	FtPinG0505175500.01	CDS	TGCATTTTAGTAAATACGTTCTCCGAGTTAGAGTCCGATCTCTTACTCTCCCTATCTCAAAACGAGCTTATTCCACCCGTATACTCCGTGGGTCCAATCCTTCACCTCTCAGATGACGGCAACAATGATGTCAGCAAACCTCGAAATCCAATATTGAATTGGTTAGAAGAGCAGCCAGCCGGCTCAGTTGTATTCTTCTGCTTTGGAAGTAAGATCGGAAGCTTCGAGAAGGTTCAGGTGGAGCAGCTTGCGTTATGGATCGAGAAAAGCGGTCACCGGTTCCTCTGGTCGCTACGTGCGCCGTCCGATGTTCTCCCGGAGGGGTTTTTGGATTGGACGGCGGAGATTGGGAAAGTGATCGGATGGGACCCACAAACGGAAGTACTAGGACACGTGGCG…
FtUGT87	FtPinG0505176700.01	Protein	MSHCGWNSTLESIWFGVPIVTWPLYAEQQFNAFFLVKEVGLAVELRMNYYFDLRELTGNMVIDAVEIEAAIRRAMEEEEGVLVRKKLKEMSELSRNAMKPGGSSYVSLLRFLENVKENVGLMK*
FtUGT87	FtPinG0505176700.01	CDS	ATGTCACATTGTGGGTGGAATTCTACGTTAGAGAGCATTTGGTTTGGAGTTCCGATAGTGACATGGCCGTTATATGCAGAGCAACAATTTAATGCGTTTTTTCTGGTAAAGGAGGTTGGGTTAGCGGTGGAGCTTAGGATGAATTACTATTTTGATTTACGGGAGCTAACAGGCAACATGGTGATTGATGCGGTTGAGATTGAGGCAGCGATACGACGGGCGATGGAAGAAGAGGAAGGTGTGTTGGTGAGAAAGAAGTTGAAAGAGATGAGTGAGTTGTCAAGAAACGCTATGAAGCCAGGTGGATCGTCTTACGTGTCTCTTTTACGTTTTCTTGAAAACGTGAAAGAGAATGTCGGATTAATGAAATAA
FtUGT88	FtPinG0505177800.01	Protein	MGIEKSGQRFLWALRDSSEVLPEGFVERTEGVGKVIGWAPQTEILEHKAVGVFVSHCGWNSTLESIWFGVPIVTWPLYAEQQLNAFFLVKEVGLAVELRMDYLFNLGNVKANTVIDAVEIEAAIRRAMKQEEGVMVRKKLKEMSELSRMAMKSGGSSYVSLVGFLENVKDNAGLKN*
FtUGT88	FtPinG0505177800.01	CDS	ATGGGGATCGAGAAGAGCGGTCAACGTTTCTTGTGGGCCCTACGAGACTCGTCGGAGGTTCTCCCGGAGGGGTTTGTTGAAAGGACGGAAGGTGTCGGGAAAGTAATCGGATGGGCCCCACAAACGGAGATTTTAGAGCATAAGGCGGTAGGGGTATTTGTGTCACATTGTGGGTGGAATTCTACGTTAGAGAGCATTTGGTTTGGAGTTCCGATCGTGACATGGCCGTTGTATGCAGAGCAACAACTGAACGCGTTCTTCCTGGTAAAGGAGGTTGGGTTAGCGGTAGAGCTTAGGATGGATTACCTGTTTAATTTAGGGAACGTGAAGGCGAACACGGTGATTGATGCGGTTGAGATTGAGGCGGCGATACGGCGGGCGATGAAGCAAGAGGAAGGT…
FtUGT89	FtPinG0505219500.01	Protein	MASIWPHDPMARASQTPLSNGIKISFISTPRNIQRLPKLPTDSQIILVEFRLPSVDGLPESAEATSDLHYHQVPLLKLAYDQLQTQLSDFLEASPVDWLFVDFVPYWAISIAARCGIPPPYFSIFIASAMAYIGPPGPLIGLGPKSWTRTKIEDFIVNPPWVPFDSNVAYRYFEVSKMFEAISEANLSGVSDFYRFGKTILESDIMVIRSCYELESKELKLLEDINRKPVIPVGQLPPHMSESNGLTDTWCEIKEWLDNKEKNSVVYVAFGSEATLDREELANLAVGLEMSGFSFFWVLRTQKDELPEGFEERTKKRGVIWTSWAPQLKILGHDSVAAMLSHSGWSSVVEAVTLKKPLVLFTFYADQGLNAKFLESKKMAYVIPRYEKDGSLTREAVAE…
FtUGT89	FtPinG0505219500.01	CDS	ATGGCTAGCATTTGGCCACATGATCCCATGGCTCGAGCTAGCCAAACTCCTCTCTCAAATGGCATCAAAATCTCCTTCATATCCACCCCAAGAAACATACAACGTCTCCCAAAGCTCCCAACAGACTCACAAATCATCTTGGTCGAGTTCCGGCTTCCGTCCGTTGACGGATTGCCGGAATCCGCCGAAGCCACTAGCGATCTTCACTACCACCAAGTCCCACTCCTCAAACTCGCTTACGATCAGCTCCAAACTCAACTCTCAGACTTTCTAGAAGCTTCTCCCGTTGACTGGCTCTTCGTTGACTTTGTCCCTTACTGGGCCATATCTATTGCGGCCCGGTGCGGTATCCCACCGCCTTACTTCTCCATCTTCATAGCATCTGCTATGGCCTATATC…
FtUGT90	FtPinG0505219700.01	Protein	MANPDKSKLHIAMLPWLAFGHMIPWLELAKLLCQNGIKISFISTSRNIQRLPKVPTDSQITFVEFRLPSVDRLPESAEATSDLHYHQVPLLKLAYDQLQTQLSDFLEASPVDWLFVDFAPYWAIPVAARYGIPTVYFSIFTASAMVYIGPPGPLIGLGPESWTRTKIEDFIVNPPWVPFDSNVALRYFEVSKMFEDVVGANLSGVSDFYRFGKTISGCDVMAIRSSYELEPNELKLLEDINRKLVIPVGQLPPDMSESNGLTDTWCEIKDWLDNQEKNPVVYVAFGSEATLDREELAKLAFGLEISGFSFFWVLRLYQLTLHILLHELPEGFEERTKKRGAIWTSWAPQLKILAHDSVAAMLSHSGWSSVVEAVTLRKPLVLFTVYADQGLNAKYLESK…
FtUGT90	FtPinG0505219700.01	CDS	ATGGCGAACCCAGACAAAAGCAAGCTTCATATAGCCATGCTCCCATGGCTAGCCTTTGGTCACATGATCCCATGGCTCGAGTTAGCCAAACTCCTCTGTCAAAATGGCATAAAAATCTCCTTCATATCCACCTCAAGAAACATACAACGTCTCCCAAAGGTCCCAACAGACTCACAAATCACCTTCGTCGAGTTCCGGCTTCCGTCCGTTGACAGATTGCCGGAATCCGCCGAAGCCACCAGTGATCTTCACTACCACCAAGTCCCATTACTCAAACTCGCCTACGATCAGCTCCAAACCCAACTCTCAGACTTTCTAGAAGCTTCTCCCGTTGACTGGCTCTTCGTTGACTTCGCCCCTTACTGGGCAATACCTGTTGCGGCCCGTTACGGTATCCCA…
FtUGT91	FtPinG0505322900.01	Protein	RPPKSVLYVNFGSGGTLSTEQVIELAWGLELSEQRFLWVVRSPNDLMSFGTFLSLKEDKDPLGFLPKGFLDRTKGCGLAIKSWAPQPHILNHGSTSGFMTHCGWNSILEGVTNGVGFIAWPLFGEQRMNAVELMIK*
FtUGT91	FtPinG0505322900.01	CDS	CGACCCCCGAAGTCAGTATTATACGTAAATTTCGGGAGCGGTGGGACCCTTTCGACAGAGCAAGTGATAGAGCTAGCTTGGGGCCTTGAGCTAAGCGAACAACGGTTTCTCTGGGTGGTAAGGAGTCCCAATGATTTGATGTCGTTTGGGACATTCTTGAGCTTAAAAGAAGACAAAGATCCTCTAGGGTTTTTGCCTAAGGGCTTTTTGGATCGAACCAAAGGATGTGGCCTTGCAATCAAGTCTTGGGCCCCACAACCACATATCTTAAACCATGGCTCCACTAGTGGGTTCATGACACATTGTGGATGGAACTCGATTTTGGAAGGAGTCACCAATGGTGTAGGGTTCATTGCCTGGCCGTTGTTCGGGGAGCAACGGATGAACGCCGTTGAGTTG…
FtUGT92	FtPinG0505323900.01	Protein	MIELAWGLELSEQRFLWVVRSPNDLMPFGTFLSLKEDKDPLGFLPKGFLDRTKGRGLAVRSWAPQPQILNHGSTGGFMTHCGWNSILEGVTNGVGFIAWPLFGEQRMNAVELMDQMKVVLRVVNESGSMVGRNEIVQAMRMLMEGEGEADEIEARMKVYKDEAHKAIEKDGSSNVVLSKLALMLKD*
FtUGT92	FtPinG0505323900.01	CDS	ATGATAGAGCTAGCTTGGGGCCTTGAGCTAAGCGAACAACGGTTTCTCTGGGTGGTAAGGAGTCCCAATGATTTGATGCCGTTTGGGACATTCTTGAGCTTGAAAGAAGACAAAGATCCTCTAGGGTTTTTGCCTAAGGGCTTTTTGGATCGAACCAAGGGACGTGGCCTAGCAGTCAGGTCTTGGGCCCCACAACCACAGATCTTGAACCATGGCTCCACTGGTGGGTTCATGACACATTGTGGATGGAACTCGATTTTGGAAGGAGTCACCAATGGCGTAGGGTTCATTGCTTGGCCGTTGTTCGGGGAGCAGCGGATGAACGCCGTTGAGTTGATGGATCAAATGAAGGTGGTGTTAAGGGTGGTTAATGAGTCTGGATCTATGGTCGGACGCAAT…
FtUGT93	FtPinG0505360800.01	Protein	MKKKNDRASSNHILLLPFMAQGHFKPFLELAHFIKRRCSALTISLLSTPQNVRLLRKMSDSADISFVELPFRSSDYGLPDHAENTQVLPFTEVVKLFHASSALEAPLRDFIAHEIVAKDGCPPLCIISDVFFGWAIQVATSFGSLGFTFSTGGAYGTAAYISMWKDLPHQHCSDEEDFTLAGFPETHRFRRSQLHRYLRAANGEDEWSKFFQPQIRMSLTSSGWLCNGIEEMEPLGMSILRDYVKVPVWAVGSAIPVSMLPVSTHAKKEGHGDEMISEWLDLQPEDSVLYISFGSQNTITALQMMELAAGLEESGKRFVWVIRPPFGFDVEGEFKSEWLPCGFEERVVESEKRGLIVHKWAPQREILSHKSTGAFLSHCGWNSVMESLSNGVPMIGWPL…
FtUGT93	FtPinG0505360800.01	CDS	ATGAAGAAGAAGAACGACAGAGCATCCTCAAACCATATCCTCCTCCTTCCATTCATGGCTCAAGGCCATTTCAAGCCCTTCTTAGAACTCGCTCACTTCATCAAACGCAGATGCTCTGCTCTCACGATCTCCCTCCTTTCCACCCCTCAAAATGTTCGTCTCCTCCGCAAAATGTCCGATTCCGCTGATATAAGCTTCGTCGAGCTCCCGTTCCGGAGCTCCGACTATGGATTACCTGATCATGCCGAAAACACTCAGGTTTTGCCGTTCACTGAGGTCGTCAAGCTGTTTCACGCCTCCTCGGCGTTGGAAGCTCCGTTGAGGGACTTCATCGCTCATGAGATTGTCGCAAAAGATGGATGTCCTCCACTTTGTATTATTTCTGATGTCTTCTTTGGA…
FtUGT94	FtPinG0505702900.01	Protein	MAFETPPIHVLIVCFPVQGQVNPLLRLGKRLASMGGFHVTFSTTSHFGRQIINATGSPIPIGKGFLHFNFFDDDLDPRHGARDLYLTHLEHLGRKCLPLMLRRLADEGRPVSCLINGTLVPWVFDVSEQLGIPIATMWTQSCAAFLSFFHFNNKLVPFPTKEDPYTDVEIPSLPLLKWDELHSFLHPNSTRFIMTKPWLAEFDHVHKPFCILIDTFDDLEHDIINFTSNLCPVIKSVGPLFKDPISSTGIRADQLEADFDCLRWLDTKPRCEVVYISFGTRSHLKQEQIDEIAHGILNAGAVFLWVMMPSPADHDSKPHTLPEGFLEKVGDNGRVVKYSPQEKVLSHPAVGCFVTHCGWNSTMEALTSGVPMVAFPQWGDQLTDAKFLVDVFGVAVRMG…
FtUGT94	FtPinG0505702900.01	CDS	ATGGCTTTTGAAACCCCACCGATCCATGTCCTGATCGTATGTTTTCCGGTACAGGGCCAAGTTAACCCTCTGCTCCGCCTAGGCAAACGCCTCGCCTCCATGGGCGGTTTCCACGTCACCTTTTCCACCACCTCACATTTCGGCCGGCAAATCATTAACGCCACCGGCAGCCCAATCCCCATCGGAAAAGGATTCCTCCACTTCAACTTCTTCGATGACGATCTCGACCCCCGCCACGGGGCGCGTGACTTGTACCTTACTCACCTGGAGCACCTCGGCCGGAAGTGCCTCCCCCTGATGCTCCGGCGCCTCGCCGATGAAGGCCGACCGGTTTCGTGCCTCATCAACGGAACCCTCGTTCCGTGGGTTTTCGATGTTTCCGAGCAGCTGGGCATCCCC…
FtUGT95	FtPinG0505705100.01	Protein	MAFESIRKSAPDFAESLRRISDAGTKIRSLVIDLFCGTALPIAAEQGIPVYYFFTSGSAALAAYLHMPTIHQRVGGRVFKDSPDLLINIPGLPSIAADEMPEPLLDAKDPAYPEMVYFCECLQKSKGILVNTFDELEPLVTREAIDSGACVPDGPTPAVYNIGPLIEGSKDGDQSHETLSWLNTQPSGSVVLLCFGSRGRFTTAQTKAIADGLERSGQRFIWVVRNPPDDNSSEIDLGKLLPEDFLQRTKDIGIVVKGWAPQVAVLSHDSVGGFVTHCGWNSVLEAVVAGKPMVAWPLYAEQHLNRAVLVKTMGMAVPVEQREGDRFVSGDELAGRLIELMESEKGKEMKAKSRLMRDKALAARNGGGSSMADLEKAVNEWMK*
FtUGT95	FtPinG0505705100.01	CDS	ATGGCCTTCGAATCCATCCGCAAATCCGCCCCAGACTTCGCCGAATCTCTCCGCCGCATCTCCGATGCTGGAACCAAGATCCGATCTCTGGTCATCGACCTATTCTGCGGCACCGCGCTTCCTATCGCTGCTGAGCAAGGAATTCCTGTCTACTATTTCTTCACCTCCGGCTCCGCAGCCCTAGCCGCTTACCTACACATGCCAACCATTCATCAGAGAGTGGGTGGTAGAGTTTTCAAGGACTCACCGGATTTGTTGATCAACATCCCTGGCCTGCCTTCGATTGCGGCCGACGAGATGCCGGAGCCTCTACTGGATGCAAAAGATCCGGCTTATCCAGAGATGGTGTATTTCTGCGAATGCTTACAGAAATCAAAGGGAATTCTGGTGAACACGTTC…
FtUGT96	FtPinG0505738700.01	Protein	MAYPPLHIIVFPWSAFGHMIPFLQLSIALAKSDIRVSYVSTPRNIERLPRIPPTLTNLLTYLELPLPKLKELPEGAEATVDLAVDQIQYLKLAYDLLQKPFSQIIDNLSPDWIITDFASYWAPNTAKKHGVPHMLFSVFTAASRCFVGPKEYLAGDGRINFRSNPESLMTKPTWVPFKSSVFYRSHEARRFHAGAYTPNASGISDAERLAKVLEGCQAVTIRSCNEFEGEYLELYEKCIKRPVIPAGLLPPEENLNETREDLDENWIEVFKWMDEQNPKSIVFVGFGSEYKLSKEDVHEIAYGLELSGLPFLWALRKPAWASEDDDALPEEFRDRTLGKGIVCFGWAPQQKILAHSSIGGCLFHSGWGSVIESLQYGHTLVVLPFILDQGLNARLLVDK…
FtUGT96	FtPinG0505738700.01	CDS	ATGGCGTATCCCCCTCTTCACATAATAGTGTTTCCATGGTCAGCCTTTGGTCATATGATCCCATTCCTCCAACTCTCCATAGCCTTAGCCAAATCTGACATTCGAGTTTCGTACGTTTCGACTCCTCGAAACATCGAAAGACTTCCTCGAATCCCACCAACCTTAACAAATCTCCTCACTTACCTAGAACTCCCATTGCCAAAACTCAAAGAATTACCAGAAGGCGCAGAAGCTACAGTTGACCTTGCCGTTGACCAGATTCAGTACCTTAAGCTAGCTTATGATCTTCTTCAAAAGCCCTTTTCGCAAATCATTGATAATCTCTCTCCTGATTGGATAATCACAGATTTCGCATCTTACTGGGCCCCCAATACCGCAAAAAAACACGGAGTTCCTCAT…
FtUGT97	FtPinG0505738900.01	Protein	MTSPSLHIIVFPWSAFGHMIPFLQLSIALAKSGVRISYVSTPRNIQRLPRIPSTLANLLTYLELPLPKLKELPEGAEATVDLTVDQIQYLKVAYDLLEKPFSEIIDNLSPDWIITDFASYWAPKTANSHGVPHMFFSAFTAASRCFLGPKEYLADESRIKFRPNAESLMTKPTWVPFESSVFFHAHEATRFLDGPCTPNASGISDTERLAKVLEGCQAITIRSCREFEGEYLELYEKCIEKHVVPSGLLPRDEQLSNEPRYELDGKWSEVFKWMDEQRCKSVVFVGFGSEYKVNKEDIHEIAYGLELSNLPYIWIVENTNALPERFREQSSGKGLVCFDLTPQHKILAHSSIGCCFLDGGWASIIEALQYGHSLVVLPFIVDQGLNARLLVDKDLGIEV…
FtUGT97	FtPinG0505738900.01	CDS	ATGACTAGCCCATCTCTTCACATAATAGTGTTTCCATGGTCAGCCTTTGGCCATATGATCCCATTCCTGCAACTCTCAATAGCCTTAGCCAAATCCGGTGTTCGGATTTCGTACGTTTCGACTCCTCGGAACATCCAAAGACTTCCTCGAATCCCATCAACCTTAGCAAATCTCCTCACTTACTTAGAACTTCCATTGCCAAAGCTCAAGGAATTACCAGAAGGCGCAGAAGCTACGGTTGACCTTACAGTTGACCAAATTCAGTACCTTAAAGTAGCTTATGATCTTCTTGAAAAACCCTTTTCGGAAATCATTGATAATCTATCTCCTGATTGGATAATCACAGATTTTGCTTCTTACTGGGCACCCAAAACAGCAAATTCCCATGGAGTTCCTCAT…
FtUGT98	FtPinG0505807700.01	Protein	METEDLPGHVALPESYPAYLQLLLNQHSNIDKADCILVNTFYELEPQVVDSMSKHTPLLPIGPTIPYFFLDQQDSNDKDYGLHLFDLKDSTTITPINWLNTKPHGSVIYVSFGSLSDLTKEQIDEMMWALKQSEYDFLWVLRATERPKLRKDIIEEMETVGKGMLVEWCMQLQVLAHEAIGCFVTHCGWNSTQEALSLGVPMVAIPQWADQPSNAKLVQDVWKTGIRAKADKNRIVPQEEIGRCLREVMCGDKGQEVRNNARKWKDLAKLALTPKGSSNRNIDIFLSKYVNVKKAI*
FtUGT98	FtPinG0505807700.01	CDS	ATGGAAACTGAGGATTTGCCTGGCCATGTTGCTCTGCCGGAGTCTTACCCGGCGTACCTTCAGTTGTTATTGAATCAACACTCCAACATTGATAAGGCTGATTGTATTCTCGTTAACACTTTCTACGAGCTTGAGCCTCAGGTGGTGGATTCAATGTCGAAACATACTCCATTATTACCAATCGGTCCAACAATCCCATATTTCTTCTTAGACCAACAAGACTCCAATGACAAAGATTATGGGCTCCACCTCTTCGACCTCAAAGACTCGACTACTATTACGCCCATTAACTGGCTAAACACCAAACCACATGGATCTGTAATCTATGTATCATTCGGAAGCCTTTCAGACTTGACGAAAGAGCAAATCGATGAGATGATGTGGGCCCTAAAACAATCT…
FtUGT99	FtPinG0505924400.01	Protein	MGVFNLLGENCLKPFQDCLSEILNDCVKSKISCLISDPMWLFVGDVAKSFNLPYLALRTGSVSASAVYSSLKTLIEKGYYSDQDTSPDKPLLEFPPLKVKDLPVLHGDTKQTYLDHFSNYANSIRNSSGFICNSFDELEPDALDLIRKELSIPIFLIGPMHRYSLTNELKQDSSSISWLNTQAAGSVLYVSYGSTASVSEADFLEIAWGLVNSQQPFLWAVRPGLIRNSKWIDPLPEGFFEKVSGRGHIVKWAPQQEVLAHPAVGGFLSHCGWNSVLESVSEGVPLICLPCFADQMMNARYASGLWRVGIQLENGPRKEEIATAVKKLMVEKEGQEIKDRVASLKYKANLALKEGGSSYEALEKLTGYILSL*
FtUGT99	FtPinG0505924400.01	CDS	ATGGGTGTGTTCAATCTCCTTGGAGAAAACTGCTTGAAACCATTTCAAGATTGTTTGTCTGAGATCTTGAATGATTGTGTGAAATCTAAAATTTCTTGCTTGATTTCTGATCCCATGTGGTTGTTCGTTGGAGATGTCGCTAAAAGCTTCAATCTCCCTTATCTTGCTTTGAGAACCGGTTCGGTTTCTGCTTCAGCTGTTTACAGTTCTTTAAAAACTCTTATAGAAAAAGGATACTACTCTGATCAAGATACATCACCAGATAAGCCATTGTTGGAGTTTCCGCCTCTCAAAGTGAAAGATCTTCCGGTACTCCATGGCGACACCAAGCAAACATATCTAGACCATTTTTCAAACTATGCAAATTCAATTCGGAACTCTAGTGGATTCATCTGTAAT…
FtUGT100	FtPinG0505924600.01	Protein	MSEKIGRRLVIFPLPFVGHQNPTFELANILYSRGFSITVIHTHFHSPDIAKYPNFDFHFIDDGLSETKVSFEDVIGCANLLNKQCVEPFRTCLSQILTNSSDHDPVSCLITDCMWHFSQSVADSLKIPRIVLRTGNLSSFTMFFARLDQGDKQPEDLVSVLPHLRFKDILVVGSGDQSPVHELLSNMLKETKHSKGLIFNAIEEIEDLSLAIIQQEFKIPVFPIGPFHKWPPSSSSNLQQQDQTSLSWLDTRAPNSVLYVSFGSLAAIDESGFLEMASGLANSDQPFLWVIRSDLVQSSNGSSNLPDGFLEKVSEKGHIISWAPQKEVLAHPSVGGFWTHSGWNSTLESICEGVPMICSPCFGDQMVNARYVSEVWKMGLWLEKGAKRDDVEKAIRELM…
FtUGT100	FtPinG0505924600.01	CDS	ATGTCAGAGAAGATTGGGAGAAGATTGGTGATCTTTCCATTGCCATTCGTAGGACATCAGAATCCGACGTTTGAGCTTGCAAACATCCTTTACTCAAGAGGCTTCTCTATAACAGTCATCCATACACACTTTCACTCGCCTGATATTGCCAAGTACCCGAATTTCGACTTTCATTTCATAGATGATGGCTTGTCAGAGACTAAAGTGTCCTTTGAAGATGTAATTGGTTGTGCTAATCTACTCAACAAGCAATGTGTGGAGCCATTCAGGACGTGCTTATCTCAGATTCTGACCAATTCTTCGGATCATGATCCTGTGTCATGCCTTATTACAGATTGTATGTGGCACTTTAGTCAAAGTGTTGCTGATTCCCTCAAGATTCCTAGGATTGTTCTTAGG…
FtUGT101	FtPinG0505924800.01	Protein	MAWGLAKSKQPFLWVVRIDLVHKVDGSSHLPDEFFQEVSGRGHIVGWGPQKAVLAHPAIGGFWTHCGWNSTLESIAEGVPMICSPFFADQMVGARYVIDVWMIGLWLEKGSKRDDVGKAIRKLMAENEGKEMRESASSLKDRVINLLPRGGSSCHYMDALVNLIMSFSLNEC*
FtUGT101	FtPinG0505924800.01	CDS	ATGGCTTGGGGACTTGCAAAAAGCAAACAGCCGTTCTTGTGGGTGGTTCGAATTGACTTGGTTCACAAGGTAGATGGGTCGAGTCACTTACCAGATGAGTTCTTTCAGGAAGTATCTGGAAGAGGTCACATTGTCGGATGGGGCCCACAGAAGGCGGTACTGGCCCACCCTGCTATCGGAGGATTCTGGACCCACTGTGGTTGGAACTCGACGTTGGAGAGTATAGCTGAAGGGGTGCCGATGATCTGTTCGCCTTTCTTTGCTGATCAAATGGTGGGTGCAAGATATGTGATTGATGTATGGATGATCGGTTTGTGGTTAGAGAAAGGGTCTAAAAGAGATGATGTAGGGAAGGCAATCAGGAAATTGATGGCGGAGAATGAAGGTAAAGAGATGAGA…
FtUGT102	FtPinG0505925000.01	Protein	MQQKMGKTLVLFPLPLVGHQNPMFELGNILYSKGFSISVIHTHFNSPIPAKYPHFSFHFIDDGLSRTESSFDEIVAIVNLLNEKCVESFKTCLSHIITDASYQEPVACLISDFLWYFSQAVADNLKIPRIVLRTGSMTSFIMFSERGRLDLGDKKPEDLIPNRPPLRFKDIIDLGTTEQSPVQDLISKIVRQTVASKGIIFNSFKDIEDLSFAILQQEFSMPSFPIGPFHKWLPTQAQDISSLSWLDSQAPNSVLYVSFGSLATIDEAAFLEMAWGLANSNQPFLWVVRDDLVHKSDGSSQLPDEFLHQISGRYHIIGWAPQKEVLAHPAVGGFWTHGGWNSMVESICEGVPVICSPSFGDQMMNTRYVIEVWKIGLRLEKGSSRDVVEMRIRKLMAEK…
FtUGT102	FtPinG0505925000.01	CDS	ATGCAACAGAAGATGGGGAAAACATTGGTGCTCTTTCCACTCCCATTGGTAGGCCATCAAAATCCAATGTTTGAGCTTGGAAACATCCTTTACTCAAAAGGCTTCTCCATCTCTGTTATTCATACACACTTTAACTCGCCAATTCCTGCTAAATACCCACATTTCTCCTTCCACTTCATAGACGATGGTTTGTCAAGGACCGAATCTTCGTTTGATGAGATAGTAGCTATTGTCAACTTGCTCAATGAGAAGTGCGTAGAGTCATTCAAGACATGCTTGTCTCATATCATAACCGATGCTTCGTATCAGGAGCCTGTGGCGTGCCTTATTTCTGATTTCTTGTGGTACTTCAGTCAGGCTGTTGCTGATAACCTCAAAATTCCTAGGATTGTTTTAAGG…
FtUGT103	FtPinG0505925200.01	Protein	MTQKLGKRLLLFPIPYAGHQNPMFELGNILHSRGFSITVIHTRFHLPDSAKYPNFIFHLIDDGLSQDETAIVQMVSVVMLLNSKCVEPLRACLTQILTDALDHEPVACLITSNGLHFARAVADDLKVPIIASRGSNMTSYLMATCPPLQLKDTKPDDLIPEHPPLRYNDVAKLSVIDQSSFQEFAAIMKRETKATRGLIVNSFKEIEERTLAILEQDLQIPVFPIGPFHKWLPPSTHMSTEDQSCLSWLDTQSPNSVLYVSFGSVAAIDKPGFLEMARGLAGSNRPFLWVVRADLVNGSDGFSELPAEFFEQVSGRAHIVGWAPQKAVLAHPAVGGFWTHCGWNSTLESIGEGVPMICSPFIVDQLINTRYVTEIWKMGLRLEKGSKSEDVEKAIKTLM…
FtUGT103	FtPinG0505925200.01	CDS	ATGACACAGAAGTTGGGGAAAAGATTGCTGCTCTTTCCAATCCCATATGCAGGCCATCAAAACCCCATGTTCGAGCTCGGAAACATCCTTCATTCAAGAGGCTTCTCAATCACTGTTATTCATACACGCTTTCACTTGCCTGATTCCGCCAAATACCCAAACTTCATCTTCCATCTCATAGACGATGGTTTGTCACAAGATGAAACTGCAATTGTTCAGATGGTATCTGTTGTCATGCTGCTCAATAGCAAGTGCGTTGAGCCATTAAGGGCATGTTTGACTCAGATCCTAACCGATGCTTTGGATCACGAACCTGTCGCGTGCCTTATTACAAGTAACGGCCTTCATTTCGCTCGGGCTGTTGCAGATGACCTCAAAGTTCCTATCATAGCTTCAAGG…
FtUGT104	FtPinG0505925400.01	Protein	MDQKLGKRVLLFPLPYAGHQNPMFEIGNILHSRGFSISVIHTRFNSPNPAKYPNFTFHLIDEGLSPTEAAIVEMVVVVMLLNKKCVDPFRACLSQILTGHEPVACLIVSSGLHFARAVADEFKVPTVSSRGSNMTSFMMGTCPPPDLEEKDPEELIPDHPPLRYIDVAKLSTIAQSSYREFAAMRKRETMATRCFIVNSFKEIEEQAFEFFKQEFKIPVFPIGPFHKWLPTTSTEDQSCLSWLDTQSPNSVLYVSFGSVASIDKSGLLEMAWGLANSKRPFLWVVRAGLVHGSNGFGELPDEFLKEVSGRAHIVGWAPQKAVLAHPAVGGFWTHCGWNSTLESICEGVPMLCTPFIVDQFVNTRYVTEVWKMGLRLEKGFKAEDVVKAMKTLMEEKEGV…
FtUGT104	FtPinG0505925400.01	CDS	ATGGATCAGAAGTTAGGGAAAAGAGTGTTACTCTTTCCTCTCCCATACGCAGGCCATCAAAACCCCATGTTCGAGATCGGAAACATCCTTCACTCAAGAGGCTTCTCCATCTCTGTCATTCATACACGCTTCAACTCGCCGAATCCCGCGAAATACCCAAACTTCACCTTCCACCTTATAGACGAAGGCTTGTCACCGACGGAAGCTGCCATTGTTGAGATGGTAGTTGTTGTCATGCTGCTTAATAAGAAGTGTGTTGATCCATTTAGGGCTTGCTTGTCTCAGATCCTAACCGGTCACGAGCCGGTCGCCTGCCTTATCGTAAGTTCCGGGCTTCATTTCGCTCGCGCTGTTGCTGATGAGTTCAAAGTTCCTACAGTTTCATCAAGAGGAAGTAAC…
FtUGT105	FtPinG0505926000.01	Protein	MGKRLVLFPFPFVGHQNPMFELGNILYSKGFSISIIHTHFHLPNPANYPHFSFNLIDDGLSETEASYEDLIAIFNLLNEKCVESFRVCLSQILTNGLDHDPVTCLITDSVWHFSQAVANALNVPRIVLRAGSMTSTTVITQHGRLNLRDQTPLHDLILNMRRATEVCRGLIVNSFKEIEDYSLTILQQELSMPIFPIGPFHKWISSSSISLSAQDQSILSWLNNQAPNSVLYVNFGSLASISETSFLEMAWGLANSNRSFLWVIRSDLVHSSDGSIQLPAEFLQEVSGRAHIVGWTPQKEVLAHPAVGGFWTHCGWNSTLESICEGVPMICSPSFHDQIMNTQYVIEVWKIGLRLEKDSKRDAVEKAISKLMATKEGEEMMARALCLKNEAFNCIQLGG…
FtUGT105	FtPinG0505926000.01	CDS	ATGGGAAAAAGATTGGTCCTTTTTCCATTTCCATTTGTAGGTCATCAGAATCCCATGTTTGAGCTCGGTAACATCCTTTACTCAAAAGGCTTCTCTATCTCCATCATTCATACACACTTTCACTTGCCTAACCCAGCCAATTACCCACATTTCTCCTTCAACCTCATAGACGATGGCTTGTCAGAGACCGAAGCTTCATATGAAGACTTAATAGCCATTTTCAATTTGCTCAACGAGAAGTGCGTGGAGTCATTCAGAGTATGCTTGTCTCAGATCCTAACCAATGGTTTGGATCATGACCCTGTGACATGCCTTATTACGGATTCCGTATGGCACTTCAGTCAAGCTGTTGCTAATGCTCTCAATGTTCCTAGGATCGTTTTAAGGGCCGGTAGCATG…
FtUGT106	FtPinG0505926200.01	Protein	MEQKMGKTLVFFPLPYAGHQNPMFELGNILHSRGFSISVIYTRYCSPKITKYPQFSFHLIEDGLSETEASYDDIITVINLLNKKCIDPFRACLSQILTDALDREPVACLIADTMFHFSQAVADDLKVPRIVLRPSNMIYFIISTCAPPDLRDKEPKDLIPDHSPLRFMDVAKLNTVDQSPLQEATSNIRRETKASRGLIVNSFKETEERSLAILQQNLQIPIFPIGPFHKWLPSPSTSLSDEDKKSLSWLDTQAPSSVLYVSFGSIAAIDKAGFLEMAWGIARSNRPFLWVVRAGLVHSSDGLSQLSDEFLQEVSGRGHIVGWAPQKAVLAHPAVGGFWTHCGWNSTLESIAEGVPMICSPFFADQMINTRCVTEVWKIGSRLEKGSKTEDIEKAIKVL…
FtUGT106	FtPinG0505926200.01	CDS	ATGGAACAGAAGATGGGAAAAACATTGGTGTTCTTTCCTCTCCCATATGCAGGCCATCAAAATCCCATGTTCGAGCTGGGAAACATCCTTCACTCGAGAGGATTTTCTATCTCTGTCATTTATACACGCTATTGCTCGCCTAAAATTACTAAGTACCCACAATTCTCCTTCCACCTCATAGAGGATGGCTTGTCAGAGACCGAAGCTTCCTATGATGATATTATAACCGTTATCAACCTTCTCAATAAGAAGTGTATTGATCCATTCAGGGCGTGCTTGTCTCAGATCCTAACTGATGCTTTGGATCGGGAACCTGTTGCATGCCTTATTGCAGATACCATGTTTCACTTCAGTCAAGCTGTTGCTGATGACCTCAAAGTTCCTAGAATCGTATTAAGG…
FtUGT107	FtPinG0505926400.01	Protein	MNNNKWTNMQQKLGKRLVLFPLPYVGHQNPMFELGNILYSRGFSIFVIHTRYCWPNPAEYPHFSFHVIDDGLSKTKASFDELIDIVNLLNKKCVESFRACLSQILTDALDEEPVACLITDILCYFTQPVADDLKVPRIVLRAGNMTSFSVIPAHGHLDLRDREPEDLIPDRPPLRFKDVIRLSTTDQSPLQDLILNAVGEMKASRGFISNTFKEIEDRSLAILQQEFSIPIFPIGPFHKWLPSPSINLSDQDNSSLSWLDTQAPNSVLYVSFGSLATIDEAGFLEMAWGIARSNHPFLWVVRSDLVHSSDGSSQLADEFLQEVSGRSHIVKWAPQKEVLAHPAVGGFWTHCGWNSTLESICEGVPMICSPSFADQMINTRFVIEEWKIGLRLDKGSRTE…
FtUGT107	FtPinG0505926400.01	CDS	ATGAACAACAATAAGTGGACAAATATGCAACAAAAGTTGGGAAAAAGATTGGTGCTCTTTCCACTCCCATATGTAGGCCATCAGAATCCCATGTTTGAGCTCGGAAACATCCTTTACTCGAGAGGTTTCTCGATCTTTGTCATTCATACACGCTATTGCTGGCCTAACCCTGCTGAATACCCACATTTCTCCTTCCATGTCATAGACGATGGGTTGTCGAAGACCAAAGCTTCCTTTGACGAATTAATAGACATTGTCAACCTCCTCAACAAGAAGTGTGTGGAGTCATTCAGGGCATGCTTGTCTCAGATCCTAACCGATGCTTTGGATGAGGAGCCTGTGGCATGCCTTATCACAGATATCTTGTGCTACTTCACTCAGCCTGTCGCTGATGACCTT…
FtUGT108	FtPinG0505926800.01	Protein	MNNNKWTIMQQKLGKRLVLFPLPYVGHQNPMFELGNILHSRGFSISVIHTRFHWPNTAKYPHFSFHLIDDGFSETGTSFDEIIDIINLLNKKCVESFRACLSQIQTDALDQEPVACLITDSLCYFTQPVADDLKVPRIVLRTGNMTSFTVFPARGRLDLRDKEPEDLIPDRPPLRFKDVIRLSTTDQSSLQDLITNVVREVMASRGFISNSFKEIEDRSLAILQQEFSIPIFPIGPFHKWLSSPSINLSDDDKSSLSWLDTQAPNTVLYVSFGSLAAIDEAGFLEMAWGIARSNHPFLWVVRSDLVHSSDGSSQLPDEFLQEVSGRSHIVKWAPQKEVLAHPAVGGFWTHCGWNSTLESICEGVPMICSPSFADQMMNTRYVIEEWKIGLRLDKGSRTE…
FtUGT108	FtPinG0505926800.01	CDS	ATGAACAACAATAAGTGGACAATTATGCAACAGAAGTTGGGAAAGAGATTGGTGCTCTTTCCACTCCCATATGTAGGCCATCAGAATCCCATGTTCGAGCTTGGGAACATCCTTCACTCAAGAGGCTTTTCTATCTCAGTCATTCATACACGCTTTCACTGGCCTAACACTGCTAAATACCCACATTTCTCATTCCACCTCATAGATGATGGCTTCTCAGAGACCGGAACTTCCTTTGACGAGATAATAGACATTATCAACCTCCTCAACAAGAAGTGCGTGGAGTCATTCAGGGCATGCTTGTCTCAGATCCAAACCGATGCTTTGGATCAGGAGCCCGTGGCATGCCTTATCACAGATTCCTTGTGCTACTTCACTCAGCCTGTTGCTGATGACCTC…
FtUGT109	FtPinG0505927600.01	Protein	MEQKTGKRLVLFPLPYVGHQNPMFELGNIFYSRGFSISVIHTRYCWPNTAKYPHFSFHLIDDGLSKTEASFDEIIAVIILLNKKCVESFRVCLSQILTDALDQDTVTCLIVDSMFYFSQAVADDLKVPRIVLRPTNMSSFNVSTLCAALDLKDREPGDLIPGHPPVRVMDISRATAIDQSPFQEYISSVKRETKACRGLIMNSFIELEDRSISVLEQNFRIPVFPIGPLHKWLPCLSGEYESSLSWLDTQESNSVLYVSFGSLAAIDKAEFLEMAWGLANSNRPFLWVIREDLVNSSDGLSQLPNEFLQQVLGRGHIVGWASQKTVLAHPAVGGFWTHCGWNSLLESICEGVPVICSPFFADQMINTRYVTEVWKIGLRLEKGSKTEDVEKAIKILMAE…
FtUGT109	FtPinG0505927600.01	CDS	ATGGAACAGAAGACGGGTAAAAGATTGGTGCTTTTTCCACTCCCATATGTAGGCCATCAGAATCCCATGTTCGAGCTCGGAAACATCTTTTACTCGAGAGGATTCTCGATCTCTGTCATTCATACACGCTATTGCTGGCCCAACACTGCTAAATACCCACATTTCTCCTTCCATCTCATAGACGATGGGTTGTCGAAGACCGAAGCTTCATTTGATGAGATAATAGCCGTTATCATCCTGCTCAATAAGAAATGTGTCGAGTCATTCAGGGTGTGCTTATCTCAGATCCTGACTGATGCTTTGGATCAGGATACTGTCACGTGTCTTATTGTAGATTCCATGTTTTACTTCAGTCAGGCTGTTGCTGATGACCTTAAAGTTCCGAGGATCGTTTTAAGG…
FtUGT110	FtPinG0606183100.01	Protein	MQERMNRRLVFFPLPLQGHINPLFQLADIFYSKGFSISIICTRLNAPNPVNHPHFTFHSIDDGLSEEDATMKDIIALTIKLNETCAPSLKKCLTEMISNASDQERVACLITDAMCYSSQDVADSLNLRRIALRTSGIGAYASSLAYPLFVEKGYISMQENEGMVPELPPLRIKDIPKVKTEVPGLYEELLSHMVKATKFATGLIFNSFEELESRPLAMVYQDLSIPIFPIGPFHKHKNAPSSSSSLLPEEQSSISWLDKQEPNSVIYVSFGSLATFDEKDFTEMAWGLANSGQHFLWVIRSDLVRDSGGSDQGQFPDGFLKEVAGRSHIVKWAPQREVLAHPAVGGFLTHNGWNSTLESICEGVPMICLPRFSDQMINARYVSDVWRIGLNLEKNVERG…
FtUGT110	FtPinG0606183100.01	CDS	ATGCAAGAAAGAATGAACCGCAGATTGGTGTTCTTTCCCTTGCCCTTACAAGGCCATATAAACCCATTGTTTCAATTGGCTGATATCTTCTACTCTAAAGGATTCTCCATTTCTATCATTTGCACTCGCTTGAATGCACCTAACCCTGTCAATCACCCGCACTTCACCTTCCATAGCATAGACGATGGGTTGTCAGAAGAAGATGCCACCATGAAAGATATTATAGCACTTACTATTAAACTCAATGAAACATGTGCACCCTCCTTAAAAAAATGCTTGACTGAGATGATATCAAATGCTTCTGATCAAGAACGAGTGGCATGTTTAATCACGGATGCTATGTGTTACTCGAGTCAAGACGTGGCTGATAGCCTCAATCTGAGACGGATCGCTTTGAGG…
FtUGT111	FtPinG0606275900.01	Protein	MKNPPQIVIFPFMAKGHTIPLIHLARLLCIHRHIAITIYTTPENYKFIYESLLDIGDHIISIVALPFPSNIQGIPPGVESTDKLSSMSLFVPFVNSTKLLQSDFEGSLKSLENVKLMISDGFLHWTLESARKFNIPRLAFYGMSYYSMVLTTIGTNGMFNGPEPDDEPIAIPDFPSIKITRNDLGHPFNTRNPSGPAVDQIIEFLTATASSNGLLVNSFHELEPLFADYHNTNHSPISWAIGPLCLAEPKKKKFEGEVCDWLNTKLEQGIPVLYIAFGTQAEVSTDQLKEITIGLEKSEVSFVWVVRPKAGQEELMKEFAEKVKEKGLVVKNWVDQRAVLEHEAVKGFLSHCGWNSVTESICAGVPILGWPMMAEQHLNARVVVEEMKMGIRVETCDGS…
FtUGT111	FtPinG0606275900.01	CDS	ATGAAAAACCCACCTCAAATTGTGATCTTCCCTTTCATGGCCAAAGGCCATACAATCCCTCTCATCCATCTTGCTCGCCTTTTATGTATCCACCGCCATATAGCCATCACCATCTACACTACCCCAGAAAACTACAAGTTCATCTATGAATCTCTTTTGGACATTGGTGATCATATTATCTCCATTGTTGCCCTACCTTTCCCTTCAAACATCCAGGGAATTCCGCCGGGTGTTGAGAGTACTGATAAGCTCTCTTCCATGTCGCTTTTCGTACCGTTTGTTAACTCCACCAAACTCCTGCAATCTGATTTTGAAGGGTCTCTTAAGAGTCTTGAGAATGTCAAGCTCATGATTTCAGATGGGTTTCTTCATTGGACACTTGAATCTGCAAGAAAGTTC…
FtUGT112	FtPinG0606276100.01	Protein	MKNPPQIVIFPFMAKGHTIPLIHLARLLCIHRHIAITIYTTPENYKFIYESLLDIGDHIISIVALPFPSNIQGIPPGVESTDKLSSMSLFVPFVNSTKLLQSDFEGSLKSLENVKLMISDGFLHWTLESARKFNIPRLAFYGMSYYSMVLTTIGTNGMFNGPEPDDEPIAIPDFPSIKITRNDLGHPFNTRNPSGPAVDQIIEFLTATASSNGLLVNSFHELEPLFADYHNTNHSPISWAIGPLCLAEPKKKKFEGEVCDWLNTKLEQGIPVLYIAFGTQAEVSTDQLKEITIGLEKSEVSFVWVVRPKAGQEELMKEFAEKVKEKGLVVKNWVDQRAVLEHEAVKGFLSHCGWNSVTESICAGVPILGWPMMAEQHLNARVVVEEMKMGIRVETCDGS…
FtUGT112	FtPinG0606276100.01	CDS	ATGAAAAACCCACCTCAAATTGTGATCTTCCCTTTCATGGCCAAAGGCCATACAATCCCTCTCATCCATCTTGCTCGCCTTTTATGTATCCACCGCCATATAGCCATCACCATCTACACTACCCCAGAAAACTACAAGTTCATCTATGAATCTCTTTTGGACATTGGTGATCATATTATCTCCATTGTTGCCCTACCTTTCCCTTCAAACATCCAGGGAATTCCGCCGGGTGTTGAGAGTACTGATAAGCTCTCTTCCATGTCGCTTTTCGTACCGTTTGTTAACTCCACCAAACTCCTGCAATCTGATTTTGAAGGGTCTCTTAAGAGTCTTGAGAATGTCAAGCTCATGATTTCAGATGGGTTTCTTCATTGGACACTTGAATCTGCAAGAAAGTTC…
FtUGT113	FtPinG0606349400.01	Protein	MDEIGPNLRKSFDQFEEEVGSKITYVVADAFLAGVCREIAEERGVSWSAVWNSSATSLASYMHADEIQRKIEESFINVTPGVPVLPQASSRSLNNVSQFLPGLPEGIPAHYLPYGVLVPGNDSPVIKLFQSMALSLPKAEAVLINSFQNLESSVATALLKNTFHFGGPFSLTLPFPPIELDRTQTEAIFSFLGGHNHHPFSVLYINLSDSNTVPDEELHALAEALEAIKVPFLWYIAPRWPRVELPEGFVERTSKSGQGLVVSHSWGGVRLELFEMKVLSHKAVGMQLRNGSWSSVMESIATGVPIICRPTVKLFDQALNATLVSSWKIGTAVEGGVLTKYSAIDAINMVRMSRLKGFAIAQLKRDAEEDAANANGNSIQNLNNFITLVTK*
FtUGT113	FtPinG0606349400.01	CDS	ATGGACGAGATTGGCCCAAATTTGAGAAAGAGCTTTGACCAGTTTGAGGAGGAGGTGGGATCCAAGATTACCTATGTGGTGGCTGACGCCTTCCTTGCTGGTGTGTGTCGTGAAATAGCCGAGGAAAGGGGTGTCAGCTGGTCGGCGGTTTGGAATTCGTCCGCCACCAGCTTAGCTTCCTATATGCACGCCGATGAGATCCAGCGAAAGATTGAGGAATCATTTATCAACGTAACTCCTGGCGTACCAGTGCTACCACAGGCGAGTAGCAGATCACTGAACAATGTGAGTCAGTTCCTCCCTGGACTCCCTGAAGGCATACCCGCACATTATTTACCCTATGGTGTCCTTGTGCCCGGAAACGACTCACCGGTCATCAAGTTGTTCCAAAGCATGGCC…
FtUGT114	FtPinG0606349600.01	Protein	MDEIGPNLRKSFDEFEEELGKITYVVADAFLAGVCSEIAEERGVGWSAVWNSSATSLASYIHADEILQKILESIIIITPVLPVLPQATSRSLNDVGKFLPGLPDGIPAHYLPYGVLGASSLDSPVTKLVQSVALSLPKAEAVLINSFQNLESSVATALRKNTFHFGGPFSLNLPFPPIELQRTEPIFFFLDGHENSAFPEPILYINLSDINGVPDEELHALAHALEAIKVPFLWYIVPRWPRVDLPEGFVERTSKSGQGMVLSYFWGGVRMEYLERKILSHKAVGMQMRNGSWSSVTESIAAGVPIICMPTMKKFDQALNAALVSKWGIGATVEGGVLTKYSAIEAINKVRVSRNMKTRIGHLKKLAEEDAAEPNGNSAKNLNNFICLVTK*
FtUGT114	FtPinG0606349600.01	CDS	ATGGACGAGATTGGCCCAAATTTGAGGAAGAGCTTTGACGAGTTTGAAGAGGAGTTGGGCAAGATCACTTATGTTGTGGCTGACGCCTTCCTTGCCGGTGTGTGTAGTGAAATTGCAGAGGAAAGGGGCGTCGGCTGGTCGGCGGTTTGGAATTCCTCTGCCACCAGCTTGGCTTCCTATATACACGCCGATGAGATCCTGCAGAAGATTCTTGAATCAATTATCATCATAACTCCTGTGTTACCAGTGCTACCACAGGCGACTAGCAGATCACTGAACGATGTAGGTAAGTTCCTCCCTGGACTCCCTGATGGCATACCTGCACATTATTTACCCTATGGTGTCCTTGGCGCCAGCAGCCTCGACTCACCAGTCACCAAGTTGGTCCAAAGCGTGGCC…
FtUGT115	FtPinG0606349800.01	Protein	MNEIGANLRDSFAHYEELVGSKITYVVADAFLTGVCSEIAEERGVGWSAVWNSSATSLASYMHNDVLYRKMVELIITLMPDDLLSQKLNNAALLLPGLPDGIPTSNLPYGVHPNNSHSPVITDFFESMALSLPKAEAVLINSFQTLESSVATALLNKTYHFGGPFSFNLPFPPIELQRTEPIFFFLDDHENSAFSEPILYINLSDFDGVTDEELHELADALEAIKVPFLWYIAPRWPRVELPEGFVERTSKSGQGMVLSYFWGGVRMEYLERKILSHKAVGMQMRNGSWSSVTESIAAGVPIICMPTMKKFDQALNAALVSKWGIGVGMEIWTLTKYAAIEAINKVRVSRVMKTKIEQLKRHAEEDAAEPNGDSAKNLNSFITLVTK*
FtUGT115	FtPinG0606349800.01	CDS	ATGAATGAGATTGGCGCAAATTTGAGGGACAGCTTTGCCCATTATGAGGAGTTGGTGGGATCCAAGATTACCTATGTAGTCGCTGACGCTTTCCTCACTGGTGTGTGTAGCGAAATTGCCGAGGAAAGGGGCGTCGGCTGGTCGGCGGTTTGGAATTCCTCCGCCACCAGCTTGGCTTCCTATATGCATAATGATGTGCTGTATCGGAAGATGGTTGAATTAATTATCACCTTAATGCCTGACGATTTACTCTCCCAGAAACTGAACAATGCGGCTCTCTTGCTCCCTGGACTCCCTGACGGCATACCCACAAGTAATTTACCTTACGGTGTACATCCCAACAATAGCCACTCACCGGTAATCACCGACTTTTTCGAAAGCATGGCACTTAGCCTTCCG…
FtUGT116	FtPinG0606349900.01	Protein	MLPLFVTKSKGAPTGKARSSTTTKQSHVAICPFAYPPQPETFFLLSRKIAAANRDVQVTMFTDVGNAMYLYWFWDPEEDHNLAFAPVGDWTSSAPADATLEEHLKVYMDEIGPNLRKSFDQFEEEVGSKITYVVADAFLAGVCSEIADERGVAWSAVWNSSATSLASYIHADEIRRKIEESIINVTPVVPVLPQASTRSLNNVAHFLPGFPEGVPTHYLPYGILGPGSDSPVTKLFQSMALSLPKAEAVVINSFQSLESPVATALLNKAFHFGGLFFLTLPFPPIELERTEDIFSFLDGHDSSPFPEPILYINLSESNAVPDEELQALAEALEAIKVPFLWYIAPRWPAVELPEGFVERTSKSGQGLVVTNSFGGVRMELLEMKVLSHKAVGIQLRQGS…
FtUGT116	FtPinG0606349900.01	CDS	ATGCTTCCCTTGTTCGTCACCAAATCCAAAGGCGCGCCCACCGGTAAGGCCCGTAGCTCGACCACCACAAAACAGTCTCATGTGGCAATCTGCCCCTTTGCGTACCCGCCCCAGCCGGAGACCTTCTTCCTCCTAAGCCGGAAAATCGCAGCCGCTAACCGCGATGTCCAAGTGACCATGTTCACAGATGTCGGCAACGCCATGTATCTCTACTGGTTCTGGGACCCAGAGGAAGACCATAACCTAGCATTCGCACCGGTGGGGGATTGGACGTCGTCGGCTCCGGCTGACGCTACCTTAGAGGAACATCTGAAAGTGTACATGGACGAGATTGGCCCAAATTTGAGAAAGAGCTTTGACCAATTTGAGGAGGAGGTGGGATCCAAGATTACCTATGTA…
FtUGT117	FtPinG0606350300.01	Protein	MAFVERTSKSGQGLVISYDWGGVRMELLERKVLSHKVVGMQLRKGSWSSVMESIATGVPIICRPEVKIFDHALNATLVSTWGIGAAVEGGVLTKYSAIDTINKVRLSRVMKTKIELLKRHAEEDAAEPNGDSADNLNNFISSVTK*
FtUGT117	FtPinG0606350300.01	CDS	ATGGCGTTCGTTGAGAGGACATCAAAGAGTGGTCAGGGTTTGGTGATTTCTTACGACTGGGGTGGTGTGAGAATGGAGCTTCTGGAGAGGAAGGTGTTGAGTCATAAGGTTGTAGGGATGCAGCTGAGAAAGGGTAGCTGGAGCTCGGTGATGGAGAGTATAGCCACGGGGGTGCCCATCATATGTAGGCCGGAGGTGAAAATATTTGACCACGCGCTCAACGCCACGCTTGTGAGTACGTGGGGGATTGGGGCCGCGGTGGAGGGTGGGGTGCTCACCAAGTACTCTGCAATCGACACCATAAATAAGGTGAGGCTGAGTCGGGTTATGAAGACGAAGATCGAGCTTCTGAAGAGGCATGCTGAGGAGGATGCTGCCGAGCCTAATGGCGATTCTGCC…
FtUGT118	FtPinG0606415800.01	Protein	MDVQPAIDAYLEKMVKETKTSKGLIVNTIEELEELSLAVIQKEFRIPIFPIGPFHKWSLPTTSQDHEQCALSWLNTQAPNSVLYVSFGSIVSIDQARLLEMARGLANSNHPFLWVVRSGDGLSQLLPLDLFEQESKKGYIVCWAPQKEVLAHPAVGGFWTHNGWNSTFESICEGVPMICSPCFGDQLVNARYVSDVWKIGLELDKGAKSEDVSNAIRTLMADKQVQQIRERAASFKNKASNCIQPGGSSYKHMEDLVNLIMSF*
FtUGT118	FtPinG0606415800.01	CDS	ATGGATGTGCAACCTGCAATAGATGCCTATTTGGAAAAAATGGTAAAAGAAACCAAGACTTCTAAAGGACTGATCGTTAACACGATAGAGGAACTTGAAGAGCTCTCACTAGCCGTTATTCAAAAAGAGTTCCGAATTCCCATTTTCCCCATAGGCCCATTTCACAAATGGAGCTTACCAACAACAAGTCAAGATCATGAGCAATGCGCTCTTTCTTGGTTGAACACACAAGCGCCCAACTCGGTGCTCTACGTGAGCTTCGGGAGCATTGTGTCCATTGACCAAGCCAGGCTTCTCGAGATGGCTCGGGGACTTGCCAATAGCAACCATCCCTTCTTGTGGGTGGTTCGTAGCGGAGATGGGTTAAGTCAACTACTGCCCCTTGATCTCTTCGAACAA…
FtUGT119	FtPinG0606439300.01	Protein	MPYPGRGHINPMVNLCKLIASKSPKLFITIVVTEEWRGFLTAGDGLQSPIPSNINFGVIPQVIPSEVGRGKDFPNFVEATLTKLEAPFEQLLDRLEPAATDIIYDSYLFWVVSVANRRNITVSALATFSASMFNFLSHFDLLVENGHFPLTSDRGSEVVDYIPGLPPTAIRDLPTIFNGDGEKVLNRVLESVPAIRNADFLLLTSIPDLEGTAIEALKSKFSPSTTVLPIGPSIPYFYNSDSRHDYIQWLDSQPTGSVLYVSMGSFLSTSATQMDEIIAGIIGSGVRYLWVTRGDNTRFESKTDEKGYLVRWCDQLRVLNHPAVGGFWSHCGWNSTSEAAFAGVPVLSYPLFWDQFLNGKTMADEWKMGRRVRRFGEEDRLVTREEISEIVREFMDVNG…
FtUGT119	FtPinG0606439300.01	CDS	ATGCCGTACCCAGGAAGAGGCCACATAAACCCTATGGTCAACCTCTGCAAGCTGATAGCCTCCAAATCCCCAAAACTCTTCATCACCATTGTCGTTACCGAAGAATGGCGCGGCTTCCTCACCGCCGGCGACGGGCTTCAGTCGCCGATTCCATCCAACATAAACTTCGGTGTCATCCCCCAGGTGATTCCGTCAGAGGTCGGCCGAGGCAAAGACTTCCCAAACTTCGTCGAAGCCACTCTCACCAAGCTTGAGGCTCCCTTCGAGCAGCTCCTAGATCGGCTCGAGCCGGCGGCCACTGATATTATCTACGACTCCTACTTGTTCTGGGTAGTCAGTGTAGCGAATCGCCGGAATATTACTGTGTCCGCACTCGCTACCTTTTCGGCTTCCATGTTT…
FtUGT120	FtPinG0606472000.01	Protein	MDHAKRYGETTGIIVNTYAELEPYAVKSLSDAYQTAPIYTVGPVLDLDSQIQERGDADEHDRIMGWLDKQAESSVVFLCFGSGGSFSEDQIKEISKGLVQSGQRFLWSLRKPPTGDLVKPTEYTQTELKGVFPEEFWSVLEKEKGLVCGWAPQVEILVHKGTGAFVSHCGWNSTLESLWFGKPIVTWPLYAEQQMNAFELVRELGIAVELTLDYRLKSSNLVLASEVERAVKSVMDKDSPVRCKAKKMADMCKGALIEGGSSSRCIHQLISNFVGEIE*
FtUGT120	FtPinG0606472000.01	CDS	ATGGATCATGCCAAGAGGTACGGAGAAACAACGGGTATAATTGTCAACACTTACGCTGAACTTGAGCCATATGCGGTAAAGTCTCTATCAGATGCCTACCAGACAGCACCAATCTATACTGTCGGACCGGTTCTCGACCTTGACAGTCAGATCCAAGAACGGGGTGATGCAGACGAACATGATCGGATCATGGGATGGCTCGACAAGCAGGCCGAGTCCTCGGTCGTGTTCCTGTGCTTTGGAAGTGGAGGGTCCTTTAGTGAAGATCAGATCAAAGAGATATCAAAAGGGCTTGTTCAAAGCGGCCAAAGATTCTTGTGGTCATTGCGGAAGCCTCCAACAGGAGACTTGGTCAAACCAACCGAATACACACAAACGGAGTTAAAGGGTGTCTTCCCT…
FtUGT121	FtPinG0606527800.01	Protein	MASFWTASVTSFLLSYYNKLFQNFSSERGDERIEFIPGIRSIRVSDIPAYFFTNTTQSSVMATKAECIIFRSLNELEGAAIEALKTEISTPIYEIGPAIPYFKIKQNSESEKPSYISWLDSQQERSVLYISLGSFLSTSNAQMDELAIGLKESGVPFLWVARDKACQLNTMVGDKGMVVPWCDQIRVLCHPSIGGFFTHCGWNSVAETVFAGVPVLSFPLDAEQIVNSKIMVDDLGIGWRVKDRISEFVRREAFFILFKKFMNFECSERKELDRASEELRARVLDSVNEYGSTSGLDRFLSQIFP*
FtUGT121	FtPinG0606527800.01	CDS	ATGGCTTCGTTTTGGACAGCTTCAGTAACGTCATTTTTGCTGTCTTATTACAATAAACTGTTTCAGAACTTCTCATCCGAAAGAGGAGATGAACGCATAGAGTTCATTCCGGGTATCCGTTCAATCCGAGTATCGGATATTCCAGCATATTTTTTTACAAACACGACACAATCCTCCGTTATGGCAACCAAAGCTGAATGCATAATTTTCCGATCCCTCAACGAGCTGGAAGGAGCAGCAATCGAAGCTCTCAAAACCGAAATCTCGACTCCTATATACGAAATCGGCCCTGCTATTCCCTATTTCAAAATTAAACAAAATTCAGAAAGTGAAAAACCAAGCTATATTTCTTGGCTTGATTCCCAACAAGAAAGATCAGTTCTTTACATTTCATTAGGA…
FtUGT122	FtPinG0606684200.01	Protein	IAVRTCLEFEPEWIELLQNICGTPVRPIRFLPPATSDEDPGDKWQPIKDWLDKWPQGYVIYVAFGSESTLNSEELTELALGLEKSDLPFFWALKTQEGDLPQGFKERTKERGMIWTSWVPQLRILSHDSVSGFLSHSGWSSVGNRGNRVTKDVDFVYICYQTKAWSRG*
FtUGT122	FtPinG0606684200.01	CDS	ATAGCCGTTAGGACTTGCTTGGAATTCGAACCGGAATGGATAGAGTTATTACAAAATATATGTGGGACTCCGGTTCGGCCAATTCGGTTCTTGCCTCCGGCTACATCCGACGAGGATCCGGGAGATAAGTGGCAACCAATTAAAGACTGGCTTGACAAGTGGCCCCAAGGTTATGTGATCTACGTGGCATTTGGTAGTGAGTCAACATTGAACTCAGAGGAACTCACAGAGTTGGCATTAGGGCTCGAGAAGTCCGACTTACCATTCTTTTGGGCACTCAAGACCCAAGAGGGGGACCTTCCCCAAGGGTTTAAGGAGCGAACGAAAGAGCGTGGGATGATTTGGACGAGTTGGGTTCCTCAACTCAGGATACTGAGTCATGACTCAGTTAGTGGGTTT…
FtUGT123	FtPinG0606684800.01	Protein	MDSKSKVLHIAMLPWPAFGHLIPFLSLAKQLAQKGHSISFISTPKNIKRLPKIPSNLTDQIHFIEFSLPSISGLPPGAEATSDLTYTEFNYLKLAYDGLRPQLAEFLESSSPHWLILDFAPYWAIPVASKLGIRTALFSIVKASSLAFVGPFETLDEDDNVKHPGCYLECYARKNIEDWTVKPKWVTFESEMAFRYFEIVKMFDCLGKNFTGVRDGQRIGTILRNCDVIAVRTCSEFEPEWIELLQNISGTPVRPIGFLSPATSDEDPGDVWQPVKDWLDKWPQGYVIYVAFGSESTLNSEELTELALGLEKSELPFFWALKTQEGDLPEGFKERTKERGVIWTSWVPQLRILSHDSVGAFFSHSGWSSVIEGIMLQKTLILFTLFSDQALVARVLEEK…
FtUGT123	FtPinG0606684800.01	CDS	ATGGATAGCAAGAGCAAGGTTCTGCACATAGCAATGCTGCCATGGCCAGCATTTGGACACCTCATACCATTTCTGAGCTTAGCAAAGCAACTTGCTCAAAAGGGTCATTCTATCTCCTTCATCTCCACACCCAAAAACATCAAACGTTTACCGAAAATCCCTTCAAATTTAACAGATCAAATTCACTTCATTGAATTCTCGTTACCTTCCATCTCCGGTCTCCCGCCGGGAGCCGAGGCCACCAGCGATCTCACCTACACCGAGTTCAACTACCTGAAACTCGCCTACGATGGTCTTCGTCCCCAACTCGCTGAGTTTCTAGAATCTTCTTCTCCTCATTGGTTGATTCTCGACTTTGCCCCTTACTGGGCGATTCCGGTGGCGTCAAAGCTCGGAATT…
FtUGT124	FtPinG0606685200.01	Protein	MDSKSKVLHIAMLPWAAFGHLIPFLSLAKQLAQQGHSISFISTPKIIKRLPKIPSNLTDQIHFIEFSLPSISGLRPGAEATSDLTYTEFHYLKLAYDGLGPQLAEFLESSSPHWLILDFAPYWAIPVASKLGIRTAFFSIFKASSLVFVGPFETLNEDDNLPDSYLECYARKNIEDWTVKPKWVTFESEMAFRYFEIAKMFDCLGENFTGVRDGQRFGTIMRNCDVIAVRTCSEFEPEWIELLQNISGTPVRPIGFLSPATSDEDPGDVWQPVKDWLDTWPKGYVIYVAFGSESTLNSEELTELGLGLEKSELPFFWALKTQEGDLPEGFKERTRERGVISTSWVPQLRILSHDSVGGFLSHSGWSSVIEGIVLKKPLILFSLFADQGLVARVLEEKKL…
FtUGT124	FtPinG0606685200.01	CDS	ATGGATAGCAAGAGCAAGGTTCTGCACATAGCAATGCTGCCATGGGCAGCATTTGGACATCTCATACCATTTCTAAGCTTAGCAAAGCAACTTGCTCAACAGGGTCATTCTATCTCCTTCATCTCCACACCCAAAATCATTAAACGTTTGCCCAAAATCCCTTCAAATTTAACAGATCAAATTCACTTCATTGAATTCTCGTTACCTTCCATCTCCGGCCTCCGGCCGGGAGCCGAGGCCACCAGCGATCTCACCTACACTGAGTTCCACTACCTGAAACTCGCCTACGATGGTCTTGGACCCCAACTCGCTGAGTTTCTAGAATCTTCTTCTCCTCATTGGTTGATTCTCGACTTTGCCCCTTACTGGGCGATTCCGGTAGCATCCAAGCTCGGTATT…
FtUGT125	FtPinG0606704000.01	Protein	MLATYRLIAAIPELLQDGIIDQTGIPIQQGQISLQNDLPTINTEDLPWLIGSLTEQQSKFKFWVRALNRAKYLQWLLVNSYPNELQTTKSNSEHKPTIYPIGLLKKHDQVPKLTRNLTFWIEDEGCMDWLSVQKPDSVLYVSFGTWFNPSDKDKVKSLALSLEALDRPFLWALGPKWVDGLPVGFKERVSSRGKVVAWAPQVQVLQHKAVGCFLTHCGWNSITEAIRSKKCLVCYPLAGDQLLNCVFVVDVWKIGLKIARFDYREMNDNVNRVLSDGRMKNQIVKLNDEFVGAEARVTMMDNVVDFTNKLNISAN*
FtUGT125	FtPinG0606704000.01	CDS	ATGCTCGCTACTTATCGGTTGATCGCCGCTATACCGGAGTTGCTCCAGGATGGAATCATCGATCAAACCGGCATTCCAATACAACAAGGACAAATATCACTTCAAAATGATCTACCAACCATCAACACCGAAGATCTCCCATGGTTAATCGGGTCACTAACCGAACAACAATCCAAATTCAAATTTTGGGTCCGAGCATTAAACCGGGCAAAATATCTTCAATGGCTTCTCGTCAATTCATATCCAAACGAACTACAAACCACCAAATCAAATTCTGAACACAAACCAACAATCTACCCAATCGGTCTTCTCAAGAAACACGACCAAGTTCCAAAACTAACCCGCAATCTAACCTTTTGGATCGAGGATGAAGGTTGCATGGATTGGTTATCCGTCCAA…
FtUGT126	FtPinG0606905900.01	Protein	MWMFADEVARGFGLRHLVLRTGSVFATSVYSNLAILRAKGYYSAIGTSPETPLEEFWPLKVKDLPVLHGDTKQSHLDHFSNYAAAIRKSDGIICNSFEELEPEALARIRHEFQIPIFPIGPIHKYSFTNSCSLLKDDETSISWLNTQIPNSVLFVCYGSTASISETDFLEIALALAKSKQPFLWAVRPGLIRNSKWVDPLPNGYMDEVSGRGHIVKWAPQQRVLGHPAVGGFLSHCGWNSILESVSEGVPLICMPCFADQMMNARYACEQWRVGIMVENGPMTGGVESAIRRLMCEKEGEEIRKRMVDFKEKAKFALKQGGSSSQALQNLTTFIL*
FtUGT126	FtPinG0606905900.01	CDS	ATGTGGATGTTCGCAGATGAAGTCGCTCGCGGCTTCGGCCTTCGCCATCTCGTGCTGCGAACCGGCTCCGTTTTCGCTACCTCTGTTTATAGCAATCTTGCAATTCTTAGAGCCAAGGGATATTACTCTGCTATTGGTACGTCGCCGGAGACGCCATTGGAGGAGTTCTGGCCATTGAAGGTGAAGGATCTACCGGTGCTGCACGGGGACACCAAACAGTCGCACTTGGACCACTTCTCAAACTACGCAGCAGCAATCAGAAAATCAGACGGAATCATTTGCAATTCATTCGAAGAGCTAGAACCAGAAGCATTGGCTCGAATCCGACACGAGTTTCAGATCCCGATCTTCCCAATCGGCCCGATTCACAAATACTCCTTCACAAACTCCTGCAGTCTA…
FtUGT127	FtPinG0606996200.01	Protein	MQKRVFQRDVSMEMLPSKELLNNLLAAMSLLQEPLEQKFSNLDPPISCIVSDKSAVWTSDTASKFHIPRIVFDGTSCFSLLTTHNILASKIHETVSDSKPFVVPGLPDHIVLTRSQLPNAIVGTNIADFHKKERDAELSAYGVVVNTLEELEPSYVKELKRVRGERVWCVGPVSICNKDKSDKSERGNRTSIELDACLKWLDSKNPSSVVYCCLGSMSTLQPVQLKELGFGMEESNRSFVWVIRGGKISNEMDKWFTESGFEERTKDRGLIIRGWAPQMLILSHKAVGGFVTHCGWNSTLEGICAGLPLITWPLFAEQFYNEKFIVHVLGIGVSVGAGSSVKWGKEEEFGVMVKKEAVMEAIDEVMGGGEEGEKRRRRVAELSEAASKALEEGGSSFLN…
FtUGT127	FtPinG0606996200.01	CDS	ATGCAGAAGCGGGTCTTCCAGAGGGATGTGAGTATGGAAATGTTACCTTCTAAGGAATTACTAAATAACCTTCTAGCTGCTATGTCTCTTCTACAAGAGCCTCTTGAACAGAAATTCTCTAACTTAGATCCCCCTATTAGCTGCATTGTTTCAGATAAGTCTGCTGTCTGGACATCTGATACAGCATCCAAGTTTCACATCCCACGGATTGTCTTCGATGGAACAAGCTGTTTTTCACTCTTGACCACTCACAACATACTTGCTTCAAAGATTCACGAAACAGTCTCGGACTCCAAGCCTTTCGTTGTCCCAGGTTTACCCGATCATATTGTGTTAACAAGATCCCAGCTTCCTAATGCCATTGTTGGAACAAATATTGCTGATTTCCATAAAAAGGAA…
FtUGT128	FtPinG0707342900.01	Protein	MGTEDLPSFVGLPGSYPVYFQLVLNQHLNIDKADCILVNTFYELEPQVVNSMSKQTPLLPIGPTIPSFFLDQQDSNDRDYGLHLFNLKDSTTIAAINWLNTKPRGSVIYVSFGSLSDLTKEQIDEVMWALKQSEYDFLWVLRATEQPKLQKDIIEEMETLGKGMLVEWCMQLQVLANEAIGCFVTHCGWNSTQEALSLGVPMVGIPQWTDQPTNAKLVQDVWKAGIRAKADKNRTVPREEIVRCLREVMCKDKGQQVRVNARKWKNLAKLALTSGGSSDRNIDTFLSKCVD
FtUGT128	FtPinG0707342900.01	CDS	ATGGGGACTGAGGATCTGCCTAGCTTTGTTGGTCTGCCGGGATCTTATCCGGTGTACTTTCAGTTGGTGTTGAATCAACACTTGAACATTGATAAGGCTGATTGTATTCTTGTTAACACTTTCTACGAGCTTGAGCCTCAGGTGGTAAATTCAATGTCGAAACAAACTCCATTACTACCGATTGGTCCAACAATCCCATCTTTCTTCTTAGACCAACAAGACTCCAATGACAGAGATTATGGACTCCACCTCTTCAACCTCAAAGACTCGACGACTATTGCGGCCATTAACTGGCTAAACACCAAGCCACGTGGTTCCGTTATCTACGTGTCATTTGGAAGCTTGTCAGACTTGACGAAGGAGCAGATTGATGAGGTGATGTGGGCCCTAAAACAATCT…
FtUGT129	FtPinG0707343500.01	Protein	MEIEMGIEDLPGHVADPELYPAYFQMLLNQHLNIDKVDCILVNTFYELEPQVVDSMSKHTPLLPIGPTIPSFFLDQQDSNDKDYGLHLFNVKDSTTIAAINWLNTKPRGSVIYVSFGSMSDLTKEQMDEVTWALKQSEYDFLWVLRATEKPKLRKEIIEEMETLGKGMLVEWCMQLQVLANEAIGCFVTHCGWNSTQEALSLGVPMVGIPQWTDQPTNAKLVQDLWKAGIRAKADKNRTVSREEIGRCLREVMSGDKGQEMRVNARKWKDLAKLALAPSGSSDRNIDIFLSKCVDVTKAI*
FtUGT129	FtPinG0707343500.01	CDS	ATGGAGATTGAGATGGGGATTGAGGATTTGCCTGGCCATGTTGCTGATCCAGAGCTTTACCCGGCGTACTTTCAGATGTTGTTGAATCAACACTTGAACATTGATAAGGTGGATTGTATTCTTGTTAATACTTTCTACGAGCTTGAGCCTCAGGTGGTGGATTCAATGTCGAAACACACTCCATTATTACCAATTGGTCCAACAATCCCATCTTTCTTCTTAGACCAACAAGACTCCAATGACAAAGATTATGGACTCCACCTCTTCAACGTCAAAGACTCGACGACTATTGCAGCTATTAACTGGCTAAACACCAAGCCACGTGGATCCGTTATCTATGTGTCATTTGGAAGCATGTCAGACTTGACGAAGGAGCAAATGGATGAGGTAACATGGGCA…
FtUGT130	FtPinG0707604200.01	Protein	MACSREAKATKKTHVVCVPFPAQGHVRPFMHLAKLLHWRGFYITFVNTEFNHNRLIRSRGLSAVKGLPDFRFETIPDGLPPSDRDATQDVPALCEATQKNCFGPFKDLLIRLNSSSPQVPPVSCVISDGMMTFAMRAAQGLCIADVQFWTASACGFLGYLSFRELVERGIAPFKDESVLNDGTLDAPIDWIPGMPNIRIKDLPNFIRFKAYDPNDIVFNYAGEEAQTCLRDASAIIFNTFDAFEHQAVDSIRHKFPREIYTIGFLSLLIKSIPESHPSLSLSSSLWKENTECLDWLDTRDPDSVVYVNYGSVTTMSDHHFIEFAWGLANSKHPFLWIVRPDIIPGSESETLLPPEFYNEIQGRGKLATWCPQEKVVSHPSVGVFLTHCGWNSITEVIGS…
FtUGT130	FtPinG0707604200.01	CDS	ATGGCTTGTTCAAGAGAAGCAAAAGCAACCAAAAAAACACATGTTGTATGTGTTCCATTCCCAGCTCAAGGCCATGTAAGACCCTTTATGCATCTAGCCAAGCTTCTCCATTGGAGAGGCTTCTACATAACCTTCGTCAACACTGAGTTCAATCACAACCGACTTATCAGAAGCAGAGGGCTCTCTGCTGTTAAAGGCCTACCTGATTTCAGATTCGAGACTATACCAGATGGGCTTCCGCCTTCTGATAGGGACGCAACTCAGGACGTTCCTGCTCTCTGTGAAGCAACACAGAAGAACTGTTTCGGTCCTTTTAAGGATTTACTGATCAGATTGAATTCTTCTTCGCCTCAAGTTCCGCCCGTGAGTTGTGTTATTTCAGATGGGATGATGACTTTT…
FtUGT131	FtPinG0707621300.01	Protein	MENTSTPHAVLVSSPGMGHLIPVFELSKRLSSLFSFKVTILFITTQSSDQSSLSQYSSPNVDLIQTPAADISHIVNPEDKVVYQIGVLMRETGPAIRAAISGLTEPKPTVLIFDMFATEYVSMGREFKLPKFVYVPCSAWFLALTVYCPVLDKEVEGEYTDQTEPLKILGCKPVQQDEVVDPMMDRSDPQYKEYFRIGVEIPLFDGVLSNTWQDLEVSTLSALRDRELLGNIIRVPVYDIGPIARATVKPDSNTKEILEWLNQQPSRSVVYVSFGSGGTLSTCQMNELAFGLETSQQRFVWVVRPPTDGAANSSYFGSNGEHDELKYLPNGFMERTRDFGLLVVNWGPQLEILSHKSVGGFLTHCGWNSIIESITNGVPMIAWPLYAEQKMNARMLVEE…
FtUGT131	FtPinG0707621300.01	CDS	ATGGAAAACACCTCAACTCCACACGCAGTGCTGGTGTCAAGCCCAGGCATGGGCCACCTTATCCCTGTCTTCGAGCTTTCTAAACGCCTCTCCTCTCTCTTCTCCTTCAAAGTAACAATTCTCTTCATCACCACTCAATCCTCTGATCAATCATCACTTTCGCAGTACTCTTCGCCCAACGTTGACCTAATTCAGACTCCCGCCGCTGACATCTCCCACATCGTCAATCCGGAAGACAAAGTCGTTTACCAGATCGGAGTCCTCATGCGTGAGACCGGGCCAGCGATTCGGGCCGCAATCTCCGGGCTCACCGAGCCCAAGCCAACCGTCCTCATCTTTGACATGTTCGCTACTGAGTATGTGTCAATGGGTCGGGAGTTCAAGCTTCCTAAATTCGTT…
FtUGT132	FtPinG0707621700.01	Protein	MENTSTPHAVLVSSPGMGHLIPVFELSKRLSSLYSFKVTILFITTQSSDQSSLSQYSSPNVNLIQIPAADISHIVNPEDKVVYKIGVLMRETGPAIRAAISGLTEPKPTVLVFDMFATEYVSMGREFGLPKFVYVPSSAWFLALTVYCPVLDKEVEGEYVDQTEPLKILGCKPVKPDEVVDPMMDRSDPQYKEYFRMGIEIPLFDGVLLNTWHDLEWSTLSALRDRELFGNIIRGPVYDIGPIARTTVKPDSNSKKILEWLDRQPARSVVYVSFGSGGTLSTCQMNELAFGLEMSQQRFVWVVRPPTDGAVDSSYFGSKDERDEFKYFPNGFMERTRDFGLLVENWAPQLEILSHKSVGGFLTHCGWNSIIESITNGVPMIAWPLYAEQKMNATMLVEE…
FtUGT132	FtPinG0707621700.01	CDS	ATGGAAAACACCTCAACTCCACACGCAGTGCTGGTGTCAAGCCCGGGCATGGGCCACCTTATCCCCGTTTTCGAGCTTTCTAAACGCCTCTCCTCTCTCTACTCTTTCAAAGTAACAATTCTCTTCATCACCACTCAATCCTCTGATCAATCATCACTTTCGCAGTACTCTTCGCCCAACGTTAACCTAATTCAGATTCCCGCCGCTGACATCTCCCACATCGTCAATCCGGAAGACAAAGTCGTTTACAAGATCGGAGTCCTCATGCGCGAGACCGGGCCAGCGATTCGGGCCGCAATATCCGGGCTCACCGAGCCCAAGCCGACTGTCCTCGTCTTTGACATGTTCGCTACTGAGTACGTGTCAATGGGTCGGGAGTTCGGGCTTCCTAAGTTCGTT…
FtUGT133	FtPinG0707622300.01	Protein	MRETGPAIRASISGLNLKPTVLIFDVLATGYVSMAREFGLPIFVYVTATARFLALTIYCSAVLDKEIEGEYINQTEPFKIPGCEPIKPNDVVEPMWDRTDQQYKEYVQVGFEIPMFDGVLLNTWHDLESSTLAALRDDELMKKIIRVPVYDIGPLTKTGDLPLPGHEINKSEEISEWLDRQPNRSVMYVSFGSGGTLSTAQMAELAWGLELSQQRFVWVVRPPIDGEVSASYLGLKGEGDNEKGKYKYLPDGFVERSSGFGLLVPEWAPQTEILAHPSIGGFLTHCGWNSALESILNGVPMIAWPLYAEQRMNAAMLVEELEVAIRPEELPVKKVVAKEEIEKMVRCVLEGEEGRRLRKRVEALRESGIEALSDNGSSFKCLSQFVQIIKHVQDF*
FtUGT133	FtPinG0707622300.01	CDS	ATGCGGGAGACCGGACCCGCCATCCGGGCTTCTATATCCGGGCTTAACCTCAAGCCCACTGTGCTCATCTTCGACGTACTCGCCACCGGGTATGTTTCAATGGCCCGGGAGTTCGGGCTTCCCATCTTCGTCTACGTCACCGCCACCGCCAGGTTTCTTGCTCTCACAATCTACTGTTCAGCGGTTCTAGATAAGGAAATTGAAGGAGAATATATTAACCAGACCGAACCGTTTAAAATCCCTGGTTGTGAACCGATTAAACCGAATGACGTGGTTGAGCCGATGTGGGACCGGACAGATCAGCAGTACAAGGAGTACGTACAGGTGGGATTTGAGATCCCCATGTTCGATGGCGTGTTGTTGAACACATGGCACGATTTAGAGTCTTCCACGTTAGCG…
FtUGT134	FtPinG0707681000.01	Protein	MNPALQFADYFLNSGAHVTLVTTVAGAKRMKKSGGGAPSGLSFATISDGYDEGLNSVTSDKPTTDDYMLNFRRRGSETLSDLIAAGAGIPPYSCVVYTILLPWVANVARRHNLPSVLLWLQNAALLSIYYHYFNGYGDIIHQCDENDPQWCLKLPSLPPLYARDLPSFLTPSNTYTFAEVSLKEQFEVLGESQHPIILVNTFDSLEHEIIESLNSQFKVLAVGPLLPRENSSGFTVEMFSRPEEDYVAWMDKQPNNSVVYVSFGGISVISKEQKEEIAAALLECRRPFLWVIRKDSDEDKDDEKVTSEWEELVKMGMIVSWCSQFEVLSHRATGCFVTHCGWNSTLESLSAGVPVVAVPQWTDQPTNAKMLESVWGTGVRIADEKVVSRNELTRCVETV…
FtUGT134	FtPinG0707681000.01	CDS	ATGAATCCGGCGCTCCAATTCGCCGACTACTTTCTCAACTCTGGGGCCCACGTGACTCTGGTCACCACTGTCGCCGGTGCCAAACGCATGAAAAAATCTGGCGGGGGCGCTCCCTCCGGCTTATCCTTTGCCACCATCTCCGACGGCTACGACGAAGGGCTGAACTCTGTCACCTCCGATAAACCCACAACCGATGATTATATGTTGAATTTCAGGCGTCGAGGTTCAGAAACTCTTTCCGATCTCATCGCCGCCGGCGCCGGAATTCCGCCCTACTCTTGTGTAGTCTACACAATCCTCCTTCCTTGGGTTGCTAACGTGGCGCGTCGTCATAACTTACCGTCCGTTCTTTTGTGGCTCCAAAACGCTGCGTTGCTATCTATCTACTACCACTACTTC…
FtUGT135	FtPinG0707681200.01	Protein	MNMSGGTTPAGLYFATISDGYDDGFKPISSSDKQASDVYMETFKRRGAETLSDLIAAGTASGVPPYTCVVYTILLSWVADVARRSNLPSALLWIQNAALLSIYYHYFNGYGDVIKNCDEKDPNWCLELPSLPPLHAKDLPSFLAPSNPYDFAEVSLKEQFDELEKNENPIVLVNTFDSLEHEIIESLKPYFKVSAVGPLLPRSFLEDVKKENSSGFRVDFFKKSKEDYVAWMDTQPNNSIVYVSFGSISVISKAQKEEIAAALLECKRPFLWVIRKDSDEEEEEIVSNFEELKEIGMIVPWCSQVEVLSHQAVGCFVTHCGWNSTLESLTSGVPVVAVPQWTDQLTNAKMLESVWATGVRVVVEGTAANEKVVGRNELTRCVEAVMESEEMRGNAKRWR…
FtUGT135	FtPinG0707681200.01	CDS	ATGAACATGTCCGGTGGCACCACTCCCGCTGGACTTTACTTCGCCACCATCTCCGACGGTTACGATGACGGCTTCAAACCTATCTCCTCTTCCGACAAGCAGGCCAGCGATGTTTATATGGAGACCTTCAAGCGGCGCGGCGCCGAAACTCTCTCCGATCTCATCGCCGCCGGCACTGCTTCTGGAGTGCCGCCGTATACTTGCGTTGTTTACACTATCCTCCTTTCTTGGGTGGCTGACGTGGCACGTCGCAGTAATTTACCCTCTGCTCTTTTGTGGATTCAAAACGCTGCGTTGCTGTCTATATATTATCATTACTTCAATGGCTACGGTGACGTCATAAAAAACTGTGACGAAAAGGACCCTAATTGGTGCCTTGAATTACCTTCCCTGCCACCA…
FtUGT136	FtPinG0707808500.01	Protein	MLPSPGMGHFIPLIQLARLLASNHRVSATILVPTTGSGHPTPSQKPFLDSLPVGINYRLLPPVDLNDVVDDARFEVRVLLLMSRSIPFVRDAMAGCRISAFVADPFGIDAFEIAKELGIPSYLYFPASATSLVFFLHLPDLDGSVFGEFGDLPSPVLLPGCAPVHGKDLLDSVQDRNNEAYQWILHLSKKARVLPDGIMLNSFTMLEPGPIRALLQEKLPGPAAIYPIGPVIQTGSDQEVGQAEREECLKWLDDQPDGSVLFISFGSGGTLSYPQLIELALGLEKCEHIRFMWVVRIPNCKSSNRPLLSPKCDHNPLEFLPRGFIERTKGRGMVMNWWAPQIDILSHRSTGGFLTHCGWNSTLEAIVHGVPLIGWPLYAEQRMNAIMLHETLEIALMPK…
FtUGT136	FtPinG0707808500.01	CDS	ATGCTACCAAGCCCCGGCATGGGGCATTTCATCCCACTCATACAGCTCGCCAGGCTCCTCGCCTCCAACCACCGTGTCTCCGCCACCATACTGGTCCCCACCACCGGCTCCGGCCACCCAACCCCATCTCAAAAGCCTTTCCTCGACTCCCTACCCGTTGGAATCAACTACCGCCTCCTCCCTCCGGTGGACCTAAACGACGTCGTTGATGACGCGAGGTTTGAGGTTAGAGTCCTCCTTCTTATGTCACGCTCCATCCCTTTCGTTCGAGATGCCATGGCCGGCTGCCGGATTTCCGCCTTTGTCGCGGACCCGTTTGGGATCGACGCCTTCGAGATTGCGAAAGAGTTAGGGATTCCTTCATACTTGTACTTCCCGGCATCCGCCACATCACTGGTG…
FtUGT137	FtPinG0707808900.01	Protein	MSSSPHVPPTTTTELAAGQPPHIVIFPSPGMGHLIPLTEFAKRLIPRFTFTFAVPTAGEPSSSQRSFLSALPAGIDYFFLPSVDMSDVPSDARIETLMSIMVSRSLPALRDLLLSRRPVSALLVDLFGTDAFDVAFEVGVTPYIFYPSTAMALSLFLHLEKLDESVSCEYADLTEPVKIPGCVPVHGKDLLDPVQDRKNDAYKWVLHHCKRYKLAKGIIVNSFEAVEGGAIRALLQPEPGKPPVYPVGPLVQINSPEQTSECAKWLDSQPRGSVLFVNFGSGGTLSSKQQNELALGLARSQQRFLWVVRSPNDVAANATYFSVDGETDPLQLLPKGFLDETAGRGLVVPKWAPQIEVLSHESTGGFLTHCGWNSILESVVHGVPLITWPLYAEQKMNAV…
FtUGT137	FtPinG0707808900.01	CDS	ATGTCATCATCACCGCACGTACCTCCCACCACCACCACGGAACTAGCCGCAGGACAACCACCACACATTGTGATCTTTCCATCACCGGGGATGGGCCACCTCATCCCCCTTACTGAGTTCGCCAAGCGGCTGATCCCCCGATTCACCTTCACCTTTGCGGTCCCTACCGCCGGAGAGCCCTCCTCCTCCCAGCGCAGCTTCCTCTCCGCCCTCCCCGCCGGCATCGACTACTTCTTCCTCCCGTCGGTGGACATGTCCGATGTTCCTTCTGACGCCCGAATCGAGACCCTGATGTCCATCATGGTATCCCGCTCCCTTCCCGCCCTTCGCGACCTCCTTCTCAGCCGCCGCCCTGTCTCCGCCCTTCTCGTCGATCTCTTCGGCACCGACGCCTTCGAT…
FtUGT138	FtPinG0707839100.01	Protein	MQERNENGYEQAHVVCIPYPSQGHINPMMKLAKLLHSNHGFHITFVHTQHSYRRLLRSRGPSSLCDLPSFRFETIPDGLPPSDLGTTQNIPEFCKVVKRNCTGPFVQLLQRLKDDAASPRLTCVVADGVLPFTLPAAEEVGLKVVMLWTASACGLLGYAQIPRLIHQGYIPLKDASCLANGYLDTPIEWIPSMRGVRLKDMPEFTRTTDPDDIMLAYMQSVVETMRNSTAIIINTFNAMETQVLASLASLASDFPPIYPIGPLHLLEAAGDTTQTASLRSNMWAEEDRCIEWLDSMSPGSVLYVNFGSLAVVTNDFLVELATGLARSLKPFLWIIRPDIVSGESTSLPDEFLAETKERSLVVSWCDQEKVLGHRAIGGFLSHGGWNSILESVGNGLPMI…
FtUGT138	FtPinG0707839100.01	CDS	ATGCAAGAGCGGAACGAAAATGGATATGAGCAGGCACACGTTGTGTGCATACCGTACCCTTCGCAGGGCCACATCAACCCCATGATGAAGCTAGCGAAGCTCCTTCACTCCAACCACGGCTTCCATATCACCTTCGTCCACACCCAACACTCCTACCGAAGGCTTCTCCGCTCGCGGGGCCCGTCTTCCCTCTGCGACCTTCCCTCCTTCCGATTTGAGACCATCCCCGATGGACTCCCGCCCTCTGATCTGGGGACCACACAGAACATCCCCGAGTTTTGTAAGGTCGTCAAGCGTAATTGTACGGGGCCCTTCGTTCAGCTGCTTCAGCGCCTCAAAGACGACGCTGCTAGCCCCCGTCTCACGTGCGTCGTGGCCGACGGGGTGTTGCCCTTCACG…
FtUGT139	FtPinG0707839300.01	Protein	MGSLEKPHVVCFPFPAQGHINPMMKLAKLLHSRGFHVTFVLTHFNHARLLRSRGPHALDGLPSFQFVSIPDGLPPSDADATQDIAALCQSLDNNCLGPFTDLVRSLNEGGGPRVSCIISDGAAPFTLKAAEALGIKEALFWTASACGYLGYDQYTRLQGQGLIPLKDASYLTNGYLDTPVDWIPGMKDIRLKDIPSFIRTTDPNDIMFNFLKSAMERQRKASAIILNTYDAFEHQFLASLAPTFPPLYAIGPLHILINNIHDDETKSIGSNLWKEDTRCTEWLDTKSPASVVYVNFGSITVMSNAQLVEFAFGLANCGKHFLWVIRPDLVTGESSVLPREFVEETKGRSLLVDWCDQERVLSHSAVGGFLTHSGWNSTLESVCNGVPMISWPFFAEQQT…
FtUGT139	FtPinG0707839300.01	CDS	ATGGGATCGTTAGAGAAGCCTCATGTGGTGTGTTTTCCCTTTCCGGCGCAAGGCCACATTAACCCTATGATGAAGCTCGCCAAGCTCCTTCATTCTCGCGGCTTCCACGTCACCTTCGTCCTCACTCACTTCAACCACGCCCGCCTCCTCCGTTCGCGTGGCCCTCACGCCCTCGACGGCCTCCCTTCCTTTCAATTCGTCTCCATCCCCGACGGCCTCCCGCCGTCCGACGCCGACGCCACACAGGACATTGCCGCCCTTTGTCAATCCCTTGACAACAACTGCCTCGGCCCCTTCACTGACCTTGTCAGGAGCCTTAACGAGGGTGGTGGGCCTCGCGTCAGCTGCATTATCTCGGACGGCGCCGCCCCTTTCACCTTGAAGGCAGCTGAGGCGCTC…
FtUGT140	FtPinG0707839500.01	Protein	MGALEKPHVVCFPFPAQGHINPMMKLAKLLHSRGFHVTFVLTHFNHARLLRSRGPHALDGHPSFRFVSIPDGLPPSDADATQDIAALFHSLGNYCLGPFTDLVRSLNEGGGPRVNCIVSDGAAPFTLQAAEALGIKEVLLWTASVCGYLGYEQYAYLLRQGLFPLKDASYLTNGYMDSPVDWIPGMKDIRLKDLPSFIRTTDPNDIMFNYLNNAMEKQRKASAIIFNTYDAFDHEFLASLGPNFPPLYAIGPLHTLINNINCDETKSIGSNLWKEDTRCTEWLDTKSPGSVVYVNFGSITVMSNAQLVEFAFGLANCKKHFLWVIRPDLVTGKSSVLPPEFVEETKERSLLVDWCDQERVLSHSAVGGFLTHSGWNSTLESVCNGVPMISWPFFAEQQT…
FtUGT140	FtPinG0707839500.01	CDS	ATGGGAGCGTTAGAGAAGCCTCATGTGGTGTGTTTTCCGTTTCCGGCGCAAGGCCACATTAACCCGATGATGAAGCTCGCCAAGCTCCTTCACTCTCGCGGCTTCCACGTCACCTTCGTCCTCACTCACTTCAACCACGCGCGCCTCCTCCGCTCGCGTGGCCCCCACGCCCTCGACGGCCACCCTTCCTTCAGATTCGTCTCCATCCCCGACGGCCTCCCGCCCTCCGACGCCGACGCCACGCAGGACATTGCCGCCCTTTTCCACTCCCTTGGCAACTACTGCCTCGGCCCCTTCACTGACCTTGTGAGGAGCCTTAACGAGGGCGGTGGGCCCCGCGTGAACTGCATAGTTTCCGACGGCGCCGCCCCTTTTACCTTGCAGGCAGCTGAGGCGCTC…
FtUGT141	FtPinG0707839700.01	Protein	MGSLQGNEKPHVVCVPYPTQSHINPSMKLAKLLHFHGFHVTFVLTHYNYARLVRSRGPNALDGLPSFRFISFPDGLPESNANVTQDIPSLCSSLDRNCVGPFTDLLKGLNKAAEDGGAPRVSCILADLAMPFTLEVAEVLGMKIVMFWCASACGLLGYNMFSRLQREGYSPLKDASYLTSGYLDTPIDWIPAMKGIRLKDMPSFVRTTDPEDIMFHYVKSFAEKSRKAAAIIFLNTYDALEHDVLAALATELPPLYPIGPLHMLENHIDDDDETKSIGSNLWKQDHRCIQWLDSKDPGSVIFVNFGSISVITKDELVEFAFGLAKSGKHFLWIIRPDVVLGDSAILPKEFAEETKDRSYLSDWCDQESVLRHPAIGGFLTHSGWNSTIESVCGGVTMIS…
FtUGT141	FtPinG0707839700.01	CDS	ATGGGATCACTGCAAGGCAATGAGAAGCCCCATGTAGTGTGCGTCCCTTACCCGACACAAAGCCACATCAACCCCTCGATGAAGTTAGCGAAACTCCTCCATTTTCACGGCTTCCACGTCACCTTCGTCCTCACACACTATAACTACGCTCGCCTCGTCCGGTCACGGGGGCCAAATGCCCTCGACGGCCTCCCTTCCTTCCGCTTCATCTCCTTCCCCGACGGCCTTCCCGAATCTAACGCCAACGTCACCCAAGACATCCCTTCTCTTTGCAGCTCCTTGGATCGTAACTGCGTTGGGCCCTTCACTGACCTCCTCAAAGGTCTCAACAAGGCGGCTGAGGACGGTGGTGCCCCACGTGTGAGTTGCATTCTTGCCGACCTAGCCATGCCCTTCACA…
FtUGT142	FtPinG0707839900.01	Protein	MGSSKPHAVCVPFPAQGHINPVMMLAKLLHSRGFHITFVHTHYNYARLLRSHGLRAIEGLPSFRFASFPDGLPPSDADVTQDIPALCDSLDRNCVGPFIELLERLNKDGSGPPVSCIVADVAVPFTLDAAEALGIEEIMFWTASACGLLGYDQYPRLLRQGYTPLKDADWMTNGGLDMPIDWIPVMKGIRLKDIPSFVRTTNPKDIMFHYMKSVAEESRKASAIVFNTYDALEHDVLEYLAPNIPPFYLIAPMHILVNQIDEETKSIGSSLWKEDQRCIQWLDSKEPGSVVYVNFGSITTMTNDHLIEFAFGLANSGKHFLWVIRPDLVAGKSAVLPEEFKEMTEERSLLVDWCDQERVLNHPAIRVFLTHSGWNSTLESICAGVPMISWPFFGEQPTN…
FtUGT142	FtPinG0707839900.01	CDS	ATGGGTTCATCGAAGCCGCACGCTGTGTGTGTCCCTTTCCCGGCACAAGGACACATAAACCCCGTCATGATGCTCGCAAAGCTCCTCCACTCTCGCGGCTTCCACATCACCTTCGTCCACACACACTACAACTACGCCCGTCTCCTCCGCTCGCATGGACTCCGCGCCATCGAAGGCCTCCCTTCCTTCCGCTTCGCCTCCTTCCCCGACGGCCTTCCCCCGTCCGACGCAGACGTCACCCAGGACATCCCAGCCCTATGTGACTCCCTCGACCGTAACTGTGTGGGCCCCTTCATCGAACTCCTCGAACGTCTCAACAAAGACGGCAGTGGGCCCCCCGTCAGCTGCATAGTAGCCGACGTTGCCGTGCCCTTCACGTTGGACGCTGCCGAGGCTCTA…
FtUGT143	FtPinG0707925100.01	Protein	METKQRPLSILMFPWLGHGHISPYLELAKKLTTRNFLIHMCSTPANLVSIKKKLSINYSDSIRLVDLHLPCLPQLPPHYHTTNGLPLHLMPTLKQAFDMSEPEFSKILITLKPDILIYDYLQPWAPILANSYNIPAVEFITFTPSMMTFYHHFCGDLPSSDKDFPFPEIRLSDRELVAVGNIKVKDNGGLLECTRRSDKIVLFKTFREIEGKYLDYFEESIGKKAVPAGALVQDIPEEDEPNDEFIDWLDEKEPLSTIFVSFGSEYYCSKEELEEIALGLELSKVNFIWVIRFPVGDDKNIQQVLPNGYLERVKQRGFVVEKWAPQMRILKHSSIGGFVSHCGVSSVMESLKIGVPIIAMPMHLDQPVNARLVGSLGLAMEVKRDGEGRYCKEEIARVV…
FtUGT143	FtPinG0707925100.01	CDS	ATGGAAACCAAACAAAGACCTCTAAGCATCCTCATGTTTCCATGGCTCGGCCATGGTCACATATCTCCTTACCTAGAGCTAGCCAAGAAGCTCACAACCCGAAACTTCCTCATTCACATGTGTTCTACACCCGCAAATCTCGTATCCATCAAGAAAAAGCTAAGTATCAACTACTCGGATTCTATCCGACTCGTCGACCTCCATCTTCCTTGCTTGCCTCAGCTCCCTCCACACTACCACACCACCAATGGCCTCCCACTACATCTCATGCCAACACTCAAACAAGCCTTTGACATGTCTGAACCTGAGTTCTCGAAAATACTCATAACCTTAAAACCGGATATCCTCATCTATGATTACCTCCAACCATGGGCGCCAATATTAGCTAACTCTTATAAC…
FtUGT144	FtPinG0707925300.01	Protein	MTLSVVMLPWLAHGHTSPFLELAKKLTTNNFRIFLCSTPANLESVKNKLGVEYSNSIQLVELHLPCLPQLPEHYHTTNGLPPHLMSTLKQAFEMSKPVFSSILESLKPEILIFDFNQPWAADLANSYNIPAVEFLTFTPSMISFYFHYHRYISDSDRDYPFSEIYLNSHEHRGFHQLKEGDEGRVFECINKSKLSLFKTFREIEGKYLDYLEKSMGRKMVAAGPLVEEPVDEVETEDKFTNWLNNKEPLSTVFVSFGSEYYSSKEEMEEIAIGLEMSEVNFIWVVRFPLGDQKRSKIEEILPNGFIERVKSRGLVVEGWAPQMRILKHGSTGGFVSHCGTSSVMESFKVGVPIVAMPMHLDQPLNARLVVSLGVAVEVQRDGEGRFCKEEVAKGIRKVV…
FtUGT144	FtPinG0707925300.01	CDS	ATGACCTTAAGTGTTGTCATGTTACCATGGCTAGCCCATGGTCACACATCCCCCTTTCTAGAGCTAGCCAAGAAGCTCACAACCAACAACTTCCGCATCTTCTTGTGCTCCACACCGGCAAATCTCGAGTCCGTCAAGAACAAGTTGGGTGTCGAGTACTCGAACTCGATCCAACTCGTCGAGCTTCATCTTCCTTGTTTACCCCAACTCCCTGAACACTACCATACCACCAACGGCCTCCCACCCCATCTCATGTCAACTCTCAAACAAGCCTTCGAGATGTCAAAACCCGTCTTCTCGAGTATACTCGAATCCTTGAAACCGGAGATTCTTATTTTCGACTTCAACCAGCCTTGGGCAGCAGACTTGGCTAACTCCTACAACATACCCGCGGTGGAG…
FtUGT145	FtPinG0707927500.01	Protein	MESTKENLSILMLPWLGHGHISPYLKLAKKLTTKNFQIYLCSTPANLESIKKNSSFKYSNSIQLIELHLPCLPELPAHYHTTNGLPPHLMSTLKQAFDMSTPAFSKILQTLKPDLLIYDFFQSWAPIMANSYKIPAVQFIIFNASFISFFFHYCGEFPDSDRNYPFPEIHLSSFERIGFENMKRGDNGIFHESTKRSNKIVLIKTFREIEGKYLDYIESSMGKRMIPTGVLVEDSYEEGFDKFKSWLDEKSLKSTVFVSFGSEYYNSKEELKEIALGLEQSEVNFIWVIRFPSGENIINIQQVLPDGFLERVSGRGFVVEGWAPQMRILQHHSIAGFVSHCGASSVMESLQIGIPVIAMPMQLDQPIIARLLKSLGLGMEVKRDEEGRYCREEIARVIK…
FtUGT145	FtPinG0707927500.01	CDS	ATGGAAAGTACAAAAGAAAATCTGAGTATTCTAATGTTACCATGGCTAGGCCATGGCCACATATCTCCATATCTAAAGCTAGCCAAGAAGCTCACAACCAAGAACTTCCAAATCTACTTATGTTCTACACCAGCAAATCTCGAATCCATCAAGAAAAACTCGAGTTTCAAGTACTCGAATTCAATTCAACTCATCGAGCTTCATCTTCCTTGTTTACCAGAACTTCCTGCACACTACCACACCACCAATGGCCTCCCACCTCATCTTATGTCAACTCTCAAACAAGCCTTTGACATGTCAACACCCGCTTTCTCAAAAATACTCCAAACCCTAAAACCAGATCTCCTTATCTACGATTTCTTTCAATCATGGGCACCTATCATGGCAAACTCATATAAA…
FtUGT146	FtPinG0707972600.01	Protein	MATPLHVVVLPWSAFGHMIPYLNLALALAKAGVRVTYVSTPRNIQRLPQIPRSLTALVEYKELPMPKVKELAEGAESTLDLTFDQIEYLKVAYDLLEEPFTQIIVDQSPDWIITDFASYWAPKIADKYGASHIYFSAFSAATRCFFALNNAKSNPENLATKPSSITFPSSVAYRKYEVTGLHVGFYGNNASRISDAERVRKIHEGCRAVAIRSCREFEGEYIDLYKSLSQKPFIPVGLLPPEQLNESENELGVFKWLDEQACRSVVFVGFGSESKLTKEEVYEIAYGLEMSKLPFLWALQRPVWADEETEALPMGFRDRVVGKGFVCLGWAPQQKILAHPSVGGCLLHSGWGSVIESLQYGHCLVVLPFITDQGLNARLLGDKGLAIEVDRREDGSFNR…
FtUGT146	FtPinG0707972600.01	CDS	ATGGCAACCCCTCTTCATGTAGTAGTACTCCCATGGTCGGCCTTTGGCCACATGATCCCATATCTCAACCTCGCCCTGGCTCTAGCCAAGGCCGGAGTCCGGGTCACATACGTGTCAACCCCTCGAAACATTCAAAGACTCCCTCAAATCCCTCGAAGCTTAACGGCGCTTGTCGAGTACAAGGAGCTTCCCATGCCAAAAGTCAAAGAGCTAGCAGAGGGCGCGGAATCCACTCTCGATCTAACTTTCGATCAAATCGAGTACTTGAAAGTCGCCTACGATCTCCTAGAGGAACCCTTTACACAAATCATAGTTGATCAATCTCCTGATTGGATCATCACAGATTTCGCATCTTATTGGGCACCTAAAATAGCAGACAAATATGGGGCTTCTCATATA…
FtUGT147	FtPinG0707972800.01	Protein	MEPQLHVVMLPWLAFGHMIPFHQLSLALAKAGVRVSYVSTPRNIQRLPQIPPGLADLLKYEEVPMPKVDGLPENAEASVDVTFDQNQYLKIAYDLLEEPFTQIIAEQSPDWIITDFATFWVSNIVEKYGVLHMWFSVFNATTCSFFGTPESLDVSQRSGGFRSRPIDLTIKPPWIPFESSVAYRGYEATGTHAGFNGQNASGVTDAERLSKVLKLCKVMAVRSCREFEGEYIDLYEGLTRKPFIPVGLLLPEQVEKKEKLDGAWGEIFGWLDEQSSRSVVFVGFGSEYKLSKKEVHEIAYGLELSQLPFLWTLRRPVWAADDDEALPEGFRERVAGKGIVCHRWAPQQEILAHSSIGGSLFHAGWGSVIESLRYGHSLVVLPFIIDQGLNARMLVDKDL…
FtUGT147	FtPinG0707972800.01	CDS	ATGGAACCCCAACTTCACGTAGTAATGCTCCCATGGCTAGCCTTTGGCCATATGATCCCATTTCACCAGCTCTCCCTAGCCCTAGCCAAGGCCGGAGTCCGCGTATCCTATGTGTCGACTCCTCGAAACATTCAAAGACTCCCTCAAATCCCTCCAGGATTAGCGGACCTTCTCAAGTACGAGGAGGTCCCCATGCCAAAAGTCGACGGACTGCCGGAGAATGCCGAAGCCTCTGTCGATGTCACGTTCGACCAAAACCAGTACTTAAAGATTGCTTATGATCTTCTAGAAGAACCCTTTACTCAAATCATAGCTGAACAATCTCCTGACTGGATCATCACAGATTTTGCAACTTTCTGGGTATCTAATATTGTTGAGAAATATGGAGTTCTTCATATG…
FtUGT148	FtPinG0708025900.01	Protein	MRDENIKDRNLIFSWLDLQPPQSVVFLCFGSIGSFDQKQVEQLAAGIKRSSHRFLWSLRKQPVSGEGMQIPTDYDNFNDILPEKFLEQTAGFGKVIGWAPQTEVLAHAAIGAFLSHCGWNSLLESLWFGVPVVTWPMYAEQQLNAFLLARELEIAVELTVDYLFDFRDRKASFVVMAEDVEKGIRRVMEEDEGIQVRKKVKEMSALARKVMELDGSSNKSLRNFAEDVMKNLLTAQKKQVDY*
FtUGT148	FtPinG0708025900.01	CDS	ATGAGAGACGAAAACATCAAAGATCGAAATCTGATTTTTAGTTGGCTAGATTTGCAACCGCCGCAATCCGTTGTATTTCTCTGTTTTGGAAGCATTGGTAGCTTTGATCAGAAGCAGGTGGAGCAACTTGCAGCAGGAATAAAGCGGAGTAGCCACCGGTTCCTCTGGTCTCTCCGGAAACAACCAGTATCCGGCGAGGGAATGCAGATTCCGACGGATTACGATAACTTCAACGACATTCTTCCGGAAAAATTTCTGGAGCAAACGGCGGGGTTCGGGAAGGTGATCGGATGGGCTCCGCAGACGGAGGTGCTGGCGCACGCGGCCATTGGAGCATTCCTGTCGCACTGTGGATGGAATTCGTTGCTTGAGAGCCTCTGGTTCGGAGTTCCGGTGGTC…
FtUGT149	FtPinG0708111100.01	Protein	MAEELGIPLYVLFTSGANLLALMLQLESIGIDELSKFWDLSSEDAPLEFPGYSNPVPLKVWPESFLSKESSIQFLGLIGRYRRSKGILVNTFAELQSKLLLSFAQDERNPPIYSVGPILHFGCPIDGRDPILNWLDDQSIGSVVYLCFGSMGSFEKQQVEEIAKGIEGSGHRFLWSLRRPPIPGQRMPTDYEDLEEALPAGFLERTAGVGKVTGWAPQVKVLDHPAVGAFVSHCGWNSVLESLWFGVPVVAWPMKAEQHLNAFFLVREMGVAVELNMNYRSNSANMVVTAAEVEMGIRRMMEEEEGARVRKKVKEMSKFSNKALDFGGSSTKSIHRFVKDVIHV*
FtUGT149	FtPinG0708111100.01	CDS	ATGGCAGAAGAGCTCGGGATCCCCTTGTACGTGCTCTTCACCTCTGGCGCTAACCTGCTCGCCTTGATGCTTCAGCTCGAGTCGATTGGAATCGACGAACTCTCAAAATTCTGGGATTTGTCGTCTGAAGATGCCCCGCTGGAATTCCCGGGGTATAGTAATCCGGTGCCATTGAAGGTTTGGCCGGAGTCGTTTTTGAGTAAGGAGTCTTCCATCCAATTCTTGGGCCTTATCGGTAGATACCGGAGGAGCAAGGGTATTTTAGTAAATACGTTTGCAGAGTTGCAATCAAAGCTTCTCTTGTCCTTTGCACAAGATGAAAGGAATCCTCCGATCTACTCGGTGGGCCCTATCCTTCATTTTGGTTGCCCGATTGACGGCCGAGATCCGATCTTAAAT…
FtUGT150	FtPinG0708111500.01	Protein	MGLATKYRRTKGILVNTFKELESEVLLSFEEDERNPPVYFVGPVLRLDCPIGSGDPIVNWLDGQSPGSVVYLCFGSTGSFEKQQVEEIAKGIERSGHRFLWSLRRPAIPGEWMPTEYEDLEEALPAGFLERTAGVGKVIGWAPQTEVLAHPAVGAFVSHCGWNSVLESLWFGVPVMTWPMKAEQQLNAFLLVRELGAAVDLKMDYRYISAERKANMVVTAAEVEMGIRRMMEEEEGARVKKRVKELSELSNKALDFGGSSTKSIQRFVEDVIKMQ*
FtUGT150	FtPinG0708111500.01	CDS	ATGGGCCTCGCCACAAAGTATCGGAGGACCAAGGGTATTTTAGTAAATACGTTCAAAGAGTTAGAATCGGAAGTTCTCTTGTCCTTTGAAGAAGATGAAAGGAATCCTCCGGTCTACTTTGTGGGTCCCGTCCTTCGTTTGGATTGCCCGATTGGCAGTGGAGATCCGATCGTAAATTGGTTGGACGGCCAATCGCCGGGATCCGTGGTGTACCTCTGCTTTGGGAGCACCGGAAGCTTTGAAAAACAGCAGGTAGAGGAGATTGCGAAGGGAATTGAACGGAGCGGCCATCGATTCCTATGGTCTCTCCGGCGACCGGCGATCCCAGGAGAGTGGATGCCGACGGAGTATGAAGATTTGGAGGAGGCTCTCCCTGCGGGATTTTTGGAACGGACGGCA…
FtUGT151	FtPinG0808160600.01	Protein	MAWLDQHDNNHCSIVYISSGTATTPSKDDIKAIADAVVAKGVPFLLSLRKESEHLLPEGFMETIKGKGKVVPWTPQLQVLGHPSVGVFVTHCGWNSVLESIVCGVPMICTPFFCDQMLTSKFIESVWKIGVRVEGGKLTKEGFEKAMENVLTDEGKTIRENIQTFKKKAKEAAKNPNGSSMKDIEKLVQIVIGTSKKENKDTRTVSEPRQWRKWFRVFKVWRH*
FtUGT151	FtPinG0808160600.01	CDS	ATGGCATGGCTTGATCAACACGACAACAACCATTGCTCTATTGTATACATCAGCTCCGGCACAGCCACCACCCCCTCTAAAGATGACATTAAGGCCATAGCCGATGCTGTTGTGGCAAAAGGTGTTCCCTTCTTATTGTCTCTAAGAAAAGAGAGCGAGCATTTACTTCCGGAAGGTTTCATGGAAACGATTAAAGGGAAAGGAAAAGTTGTTCCATGGACGCCCCAACTTCAAGTGTTGGGGCATCCTTCGGTGGGGGTTTTCGTGACACATTGTGGATGGAATTCCGTTTTGGAGAGCATCGTGTGTGGAGTGCCGATGATTTGCACGCCATTTTTTTGCGATCAAATGTTGACGAGTAAGTTCATAGAGAGTGTGTGGAAAATTGGGGTAAGAGTT…
FtUGT152	FtPinG0808241500.01	Protein	MGSVIQDVRLISNAESYTFHTVSAFALFFYIWELAGKPLQLDDDDVPKEIPPNEGCFTSDFSDFMAKQYTYLSLSSGRLYNTSRSIEDKYMDLLQKLPMNLNKKLYAVGPLNPVIVTGKRKHRCLDWLDKQPVNSVLYVSFGTTTSFSGEQIKELAKGLEQSEVRFIWVFRDADKTPGVEEGRRIDDVAPAFEERVKDRGMVVRDWAPQLEILGHSSTGGFLSHCGWNSCMESVSMGVPMAAWPIHSDQPKNTVLVTQVLRVGIAVKDWECREKVVTASAVENAVRRLMASDEMRRRAHELAGRVQGSVAPGGVSHLEMDSFIAHITR*
FtUGT152	FtPinG0808241500.01	CDS	ATGGGTTCGGTTATTCAAGACGTGAGATTAATTTCAAATGCTGAATCTTATACTTTTCACACTGTCTCTGCGTTTGCTCTGTTTTTCTATATCTGGGAGCTCGCCGGAAAGCCTCTGCAACTCGACGACGACGATGTTCCAAAGGAAATTCCTCCGAATGAAGGATGTTTTACTTCAGATTTTTCCGATTTCATGGCGAAGCAATATACATACTTGAGCTTGAGTTCCGGGAGACTTTACAACACCAGCAGATCGATTGAAGATAAGTACATGGATCTTCTCCAGAAGCTTCCGATGAACTTGAACAAGAAACTCTATGCCGTGGGGCCATTGAACCCGGTTATAGTAACCGGAAAGCGTAAACACAGATGTCTTGACTGGCTCGACAAGCAGCCGGTC…
FtUGT153	FtPinG0808406200.01	Protein	MSIRLKETKISKGLLVNTIEELEELSLAVIQQEFRIPIFPIGPFHKWSLPTTSQDHEQSTLSWLNTQASNSVLYVSFGSLVSIDQTRFLEMARGLANSNHPFLWVVRSGDGLSQLLPRDLLEQVSKRGYIVGWSSQKEVLAHPAVGGFWTHNGWNSTLESICEGVPMICSPCFGDQLVNARYVSDVWKIGLELDIEAKSEDVSNAIRTLMTDKQGQEIRERAASFKNKANTCIQPGGSSYKHMEDLVNLIMSF*
FtUGT153	FtPinG0808406200.01	CDS	ATGAGTATTCGGCTAAAAGAAACCAAGATTTCGAAAGGACTACTCGTTAACACGATAGAGGAACTTGAAGAGCTCTCACTAGCCGTTATTCAACAAGAGTTTCGAATTCCCATTTTCCCCATAGGCCCATTTCACAAATGGAGCTTACCAACAACAAGTCAAGATCATGAGCAAAGCACTCTTTCTTGGTTGAACACACAAGCATCCAACTCGGTGCTCTACGTGAGCTTCGGGAGTCTTGTGTCCATTGACCAAACCAGGTTTCTCGAGATGGCTCGGGGACTTGCCAATAGCAACCATCCCTTCTTGTGGGTGGTTCGTAGCGGAGATGGGTTAAGTCAACTACTGCCACGTGATCTCTTGGAACAAGTATCCAAGAGAGGCTACATCGTCGGTTGG…
FtUGT154	FtPinG0808413900.01	Protein	MERNEKERLHVAMFPWFAFGHINPFIHLSNKLSSHDVQISFLSASGNISKIRNSLVQSNNTQIIPLHIPTVEGLPPGHENTSTMTDNTMPELLKVALDQMQPQIKALLAHLKPHIVFFDFAQYWLSELASELNIRTVHFCVFSSISCSFTYLASMKQATTKMTLPTVEELKKPPKGHPKPSLSLKTFETKRMVNAFRSINGGLPPMMRSYLGMKSSDAIAFKSNYEMEGPYIDYIKSCSNKPVLLTGLTLPEPPSSLLEPKFANWLDQYPPKSVILCSFGSESFLQDDQIKELALGLELTHLPFILVLNFLESSEPTRLDQALPSGFMKRVEERGMVQTGWVQQQQILAHENVGCYVSHSGFGSLLEALIGDCQLVFLPLKGDQFFNSKLFGLDLNVGI…
FtUGT154	FtPinG0808413900.01	CDS	ATGGAAAGAAATGAAAAAGAACGTCTCCATGTGGCAATGTTCCCATGGTTTGCCTTTGGTCACATAAACCCTTTCATTCACTTATCCAACAAGCTCTCCTCCCATGACGTCCAGATCTCTTTCTTATCAGCTTCTGGTAATATTTCAAAAATAAGAAACTCTCTTGTCCAATCCAACAATACCCAAATCATACCTCTCCACATCCCAACTGTTGAAGGTCTCCCTCCTGGCCATGAAAACACCTCTACCATGACAGATAATACCATGCCCGAACTCCTCAAGGTTGCACTTGACCAAATGCAACCACAAATCAAAGCCCTTTTAGCTCATCTAAAGCCTCATATCGTGTTTTTCGATTTCGCACAGTACTGGCTCTCGGAATTAGCATCTGAATTGAAC…
FtUGT155	FtPinG0808414100.01	Protein	MENEKVERKEEERLHVAMFPWFAFGHINPFIHLSNKLSSHGVRISFLSASGNIPKIKYSLVQSDNTQIIPLHIPTIEGLPPGHENTSNMTDDSMPELLKLALDQMQPQIKTLLAHLKPHIVFIDFAQYWLPNLVSELNIKTVHFCVYSSIACSFNYLASMKQATTKITLPNVEDLKKPPKGHPKPSLSIKTFEAENMLYLFRSFYGGPPAIMRSYLSTNGSDAIAFKSCNEMEGPYIDYIKSCVGKPVLLTSLTLPEPPSSLLEPKFSIWLAQYPPKSVIFCSFGSESFLEDDQIKELALGLELTHLPFILVLNFLESSEPTRLDQALPSGFMERVKERGMVQTGWVQQQQILAHENVGCYVSHSGFGSILEALIGDCQLVFLPVKCDQFFNSKLFGLD…
FtUGT155	FtPinG0808414100.01	CDS	ATGGAGAATGAAAAAGTGGAAAGAAAAGAAGAAGAACGACTCCATGTGGCAATGTTTCCATGGTTTGCGTTTGGTCACATAAACCCTTTCATCCACTTATCCAACAAGCTCTCCTCCCATGGCGTCCGGATCTCTTTCTTATCAGCTTCTGGTAATATACCAAAAATAAAATACTCTCTTGTCCAATCCGACAATACCCAAATCATCCCTCTCCACATACCAACTATTGAAGGTCTCCCTCCTGGACATGAAAACACCTCTAACATGACAGATGATTCCATGCCCGAACTCCTCAAGCTTGCACTTGACCAAATGCAGCCACAAATCAAAACCCTTTTAGCTCATCTCAAGCCTCATATTGTGTTCATCGATTTTGCACAATACTGGCTCCCAAACTTA…
FtUGT156	FtPinG0808419600.01	Protein	MTAKPQRVVVLPYPGRGHVNPIMNLSNSIVSRAPHVYITIIVTEEWFGFIGSDPKPSIITFATIPNVLPSERIRGSDHIGFLEAVFGLMAEPIEKALDLLPEPPDLIIADSFLVWAVELGRKRNVHVTSFWPASATTFLLTFHHELVVNSRFYPVDSSAAECEERVDFIPGVPSIRVADLPGYFHLNNPRMLNVLIRVVSTASNADSIIFRTIDELESAAMEALRASLSIPIYPIGPAIPCFESNNTACKQDYMKWLDEQPRSSVLYVSLGRFLSTSSRQSNELEAGLRDSNVRFLWVTRDNACRLSTNLGDKGMVIPWCDQMKVLSHDSVGGFLTHCGWNSTLETVFAGVSALTFPLGIDQIVNGKAMVEDWGTGWRLKNAVDSFVERDEICLILKRF…
FtUGT156	FtPinG0808419600.01	CDS	ATGACTGCAAAGCCGCAGCGCGTGGTTGTACTGCCATACCCAGGGCGTGGCCACGTCAACCCAATCATGAACCTAAGCAACTCAATCGTCTCAAGAGCCCCTCATGTCTACATCACTATCATCGTCACCGAGGAATGGTTCGGCTTCATCGGCTCCGATCCCAAGCCGTCGATCATCACCTTCGCCACCATTCCCAATGTTCTTCCGTCCGAGCGAATCAGAGGCTCCGACCACATCGGCTTCCTTGAAGCGGTGTTTGGACTCATGGCTGAGCCGATTGAGAAGGCCCTCGATCTGCTCCCGGAGCCTCCAGATCTGATTATTGCCGATAGCTTCTTAGTTTGGGCGGTTGAGCTTGGCCGGAAAAGGAATGTCCACGTCACGTCGTTTTGGCCGGCT…
FtUGT157	FtPinG0808442400.01	Protein	MIRRLANEGRPVSCIISGTLIPWVSDIADELCIPSATLWAQSCACFLTFYYCYHKLVPFPTAEDPYTDIEIPTLPLLKWDELHSFLHPSYPLPFVQKVWLSEFRNLNKPFSILIDTFDELEPDIIEFTFKLCPTIKTIGPLFKDPNSAIDVIHGNQRKADFDSLRWLDSKPQRSVVYICFGSIAHLKQEQIEEIAHGILNVGLPFLWVMLSPEPESGLTRHTLPDGFLEKVGGNGRVVEYAPQEQILAHSSVMCFVSHCGWNSTMEALTSGVPMVAFPQWGDQLTDAKFLVDVFGVAVRMGRGGHEDKVVHREVVENCIREATVGPKAEEMRRKAVMWKDKADKARRKEGSSERNLEILIEEIRRSTMIA*
FtUGT157	FtPinG0808442400.01	CDS	ATGATCCGACGCCTTGCCAATGAAGGCCGGCCGGTGTCTTGCATCATAAGCGGCACTCTCATTCCGTGGGTCAGCGATATCGCCGACGAGCTCTGCATCCCTAGCGCCACCTTGTGGGCTCAATCATGTGCCTGCTTCCTCACGTTTTACTACTGCTACCACAAACTCGTCCCGTTCCCCACCGCAGAAGATCCGTACACTGACATTGAAATTCCAACTTTGCCCCTCCTCAAATGGGACGAACTCCACTCTTTCCTCCACCCATCTTATCCTCTGCCTTTCGTACAGAAGGTTTGGCTATCGGAATTTCGAAATCTGAACAAGCCTTTCTCTATCCTAATCGACACCTTCGACGAACTTGAACCCGACATCATCGAATTCACCTTTAAGCTGTGTCCC…
FtUGT158	FtPinG0808443600.01	Protein	MGSESPMSHVFLVSFPGQGHINPLLRLGKRLASKGLLVTFTTTASFGKAIIKATGVTPGELSAVGDGFIRFDFIEDEWDENEPRRQDLDLYLPQLELVGRKRVPQMLKKLSDEGRPVSCLVNNPFIPWVSDVADELGLPSAMLWVQSCACFLSYYYYSNHLVPFPNEEAPYIDVQIPTLPLLKWDEVPSFLHPTTPYPFLRRAIMGQYRNLDKPFCVLMDNFDELEHDIIEFSSKLCPIKPVGPLFKDPKAPNSAVRGDQLKADSNCLTWLDTKPARSVVYISFGTVVFLKQEQIDEIANGVLNSGVSFLWVMKPPHPDSGLIPHTLPDGFLEKVGDNGRVVQYSPQEQVLDHPAVACFVTHCGWNSTMEALTSGMPVVAFPQWGDQVTDAKFLVDEFG…
FtUGT158	FtPinG0808443600.01	CDS	ATGGGTTCTGAAAGTCCGATGAGCCACGTCTTCTTGGTGTCCTTCCCCGGCCAAGGCCACATCAATCCACTCCTCCGGCTAGGCAAACGCCTTGCTTCGAAGGGTCTTCTTGTCACCTTCACCACCACCGCGAGTTTCGGAAAGGCGATCATCAAGGCCACCGGAGTCACCCCCGGCGAACTCTCTGCCGTCGGAGATGGATTTATCCGATTTGACTTTATTGAGGATGAGTGGGACGAGAACGAGCCACGTCGTCAGGATCTTGATCTTTACCTCCCGCAACTTGAGCTCGTCGGCCGGAAGCGAGTTCCGCAGATGCTCAAGAAACTCTCCGATGAGGGTCGTCCTGTCTCTTGTCTAGTCAACAATCCATTCATTCCGTGGGTATCGGATGTCGCC…
FtUGT159	FtPinG0808450800.01	Protein	MAHGHMIPLFDVARLFTTRGVKATIITTPANAITFSKSDNISLEIIPFPSEEVGLPAGMENFEHVTGDANDLLEKFLNAIVLLESPLESVLERLRPRPICLVSDMFLPWTVDVAARFGIPRVMFHGSGYFGMMVTDALRIHRPHLTVESDDEEFVVPGVPGEVRLTKRKMSPQWKKAVDDGQKTGPAKLMEAAFEAEKKSCGAIMNSFEELEPLYAEHYRKVMGIRSWSVGPVSLCNRNIEEKAARGKKSAIDKHECLRWLDSKPPDSVIYICFGSITNMSTAQLHEIAHGLESSGQNFIWVVKRPGDSKTNGSEEEEWLPSMFEARTKEKGLIIKGWAPQLMILDHVATGGFVTHCGWNSTLEGISAGVRLVTWPVFAEQFLNEMLITDVLRTGVSVG…
FtUGT159	FtPinG0808450800.01	CDS	ATGGCGCACGGCCACATGATCCCGCTTTTCGACGTCGCCCGCCTTTTCACCACACGGGGAGTCAAAGCCACCATCATAACCACCCCAGCAAACGCTATTACCTTCTCTAAATCCGACAATATCAGCCTCGAAATCATACCATTCCCGTCCGAGGAAGTCGGCCTACCCGCCGGAATGGAAAATTTCGAGCATGTCACCGGCGACGCCAACGACCTCCTTGAAAAATTCCTTAATGCGATCGTACTTCTGGAATCGCCACTAGAGTCGGTTCTGGAGAGACTCCGACCTCGGCCAATCTGCTTGGTGTCGGACATGTTCCTCCCATGGACGGTTGACGTGGCGGCGAGATTCGGAATACCGAGAGTTATGTTCCACGGGAGCGGGTACTTTGGTATGATG…
FtUGT160	FtPinG0808451000.01	Protein	MAHGHMIPLFDVARLFTTRGVKATIITTPANAVTFSKSDYISLEIIPFPSEEVGLPAGMENFEHVTGDANELLEKFLNAIVLLESPLESVLERLRPRPICLVSDMFLPWTVDVAARFGIPRVMFHGSGYFGMMVTDALRIYRPHHLTVESDDEEFVVPGVPGEVRLTKRKMSPQWKKAVDDGQKTGPAKLMEAAFEAEKKSCGAIMNSFEELEPLYAEHYRKVMGIRSWSVGPVSLCNRNIEEKAARGKKSAIDEHECLRWLDSKPPDSVIYICFGSITKMSTAQLHEIAHGLESSGQNFIWVVKRPSDSKVNGSEEEEEEWLPSMFEARTKEKGLIIKGWAPQLMILDHVATGGFVTHCGWNSTLEGISAEVRLVTWPVFAEQFLNEKLVTDVLKTGV…
FtUGT160	FtPinG0808451000.01	CDS	ATGGCGCACGGCCACATGATCCCGCTTTTCGATGTCGCCCGCCTATTCACCACACGGGGAGTCAAAGCCACCATCATAACCACCCCAGCGAACGCTGTTACCTTCTCTAAATCCGACTATATCAGCCTCGAAATCATACCATTCCCGTCCGAGGAAGTCGGCCTACCCGCCGGAATGGAAAATTTCGAGCATGTCACCGGCGACGCCAACGAACTCCTTGAAAAATTCCTTAATGCGATCGTACTTCTGGAATCGCCACTAGAGTCGGTTCTGGAGAGACTCCGACCTCGGCCAATCTGCTTGGTGTCGGACATGTTCCTCCCATGGACGGTTGACGTTGCGGCGAGATTCGGAATACCGAGAGTTATGTTCCACGGGAGCGGATACTTTGGGATGATG…
FtUGT161	FtPinG0808451900.01	Protein	MVVSEAMRNHKPHLGVESEDEEFVVPGLPGEVRLTKRKMSPTSKGEADEARHSASMKLMYGVIEAEKKSYGVIMNSFEELEPIYAEHYRKVMGRRTWSIGPVSLCNRNIKAKAARGKKAAIDEHECLRWLDSKPPNSVIYVCFGSIAYMATAQLQEIAFGLESSGQNFIWVVRRPNGSENEEWLPTGLRARTQERGLVIEGWAPQVMILDHIATGGFVTHCGWNSTLEGISAAVSMVTWPVFAEQFINEKLITDVLKVGVSVGSVQYWDREVKEARVRRDAVEMAVRRAMVGVEAEELQRRAKEVKEMAWKAVEEGGSSHKGLTHFLEEIASFFGSSGVISFNYL*
FtUGT161	FtPinG0808451900.01	CDS	ATGGTGGTTTCGGAGGCGATGAGGAATCATAAGCCGCATCTTGGTGTAGAGTCGGAGGATGAGGAATTCGTGGTGCCTGGGTTGCCTGGTGAGGTCAGGCTTACGAAGAGGAAGATGTCGCCGACTTCAAAAGGTGAGGCGGATGAGGCTAGACATAGCGCCTCTATGAAGCTGATGTACGGGGTAATTGAGGCGGAGAAGAAGAGTTATGGGGTGATCATGAATAGCTTCGAGGAGCTCGAGCCTATCTATGCCGAGCATTACCGGAAGGTTATGGGGAGAAGGACTTGGAGTATTGGCCCAGTTTCCTTGTGCAACAGGAACATCAAAGCGAAAGCGGCAAGGGGCAAGAAAGCAGCCATTGACGAGCACGAGTGTTTAAGGTGGCTCGATTCGAAA…
FtUGT162	FtPinG0808452400.01	Protein	MMILDHIETGGFVTHGGWNSTLERISAGVSMVTWPVFAEQFINEKLITDVLKVGVSVGSDQYWEHEVKEVRVRREAVEMTVRRAMVGVEAEELQRRAKELKEMAWKAIEGGGSSHKGADSFLGGTRVVSGSCGVILNYNLMSRSYMKFLKELVSFLCFFVFQKIKQICKKTQKTNKANSDKLLVNWGKMNILK*
FtUGT162	FtPinG0808452400.01	CDS	ATGATGATCTTAGACCACATTGAAACAGGTGGATTTGTGACGCACGGTGGGTGGAACTCGACTCTAGAGAGGATTTCGGCTGGGGTTTCCATGGTGACGTGGCCGGTTTTTGCGGAACAGTTTATAAATGAAAAGTTGATAACGGATGTTTTGAAGGTTGGCGTTTCGGTTGGTTCGGATCAGTATTGGGAACATGAAGTGAAGGAGGTGAGGGTTAGGAGGGAGGCGGTGGAGATGACGGTGAGGAGGGCGATGGTTGGGGTTGAGGCGGAGGAGCTGCAGCGGAGAGCCAAGGAGCTTAAGGAAATGGCTTGGAAGGCTATCGAAGGAGGTGGTTCTTCTCATAAGGGGGCAGACTCGTTTCTTGGAGGAACTCGTGTAGTTTCAGGCTCGTGCGGA…
FtUGT163	FtPinG0808570400.01	Protein	MSTVAHILVFPYPAQGHTLPLLDLTNQLAIRGFKITILVTPKNLPILTPILTAHPSIQTLVLPLPPHPKLPVGVENIRDIGNRGNFPLVSALSKLAGPISDWFNSHPSPPHAILSDFFLGWTQSLATQLGIPRVAFFSSGAFLCSIASVLFSDIARFKALDYFEFTDLPNSPAFKEEHLPSVFRFYNESDPDSCSFKDGLLANMSSWGCVFNSFRALEGHYLDHFRKLTVHRRVHGVGPLSLFRVNSDQESSCDPVLTWLDDCPDGSVLYVSFGSQKWLSEPQLQALGMALEKSQTRFIWVVRGEPELDGLEERVAGRGLVVRGWAPQVEILGYRAVGGFLSHCGWNSTLESVVAGVMILAWPMEADQYVNARLLVDDLGVGVHACEGPETVPDPDVLG…
FtUGT163	FtPinG0808570400.01	CDS	ATGTCCACCGTCGCCCACATCTTAGTCTTCCCTTACCCAGCACAAGGCCACACGCTCCCTCTCCTTGATCTCACCAACCAGCTCGCAATCCGTGGTTTCAAAATCACTATCTTAGTAACCCCCAAAAACCTCCCAATTTTAACCCCAATTCTCACCGCCCATCCTTCAATCCAAACTCTAGTTCTCCCTCTTCCTCCACACCCCAAGCTCCCCGTCGGCGTTGAGAATATCAGAGACATCGGCAACCGCGGCAACTTTCCTTTAGTCTCCGCCCTTAGCAAACTTGCCGGCCCCATCTCCGACTGGTTCAACTCGCATCCTTCTCCCCCTCACGCCATCCTCTCCGATTTCTTCCTCGGCTGGACTCAAAGCCTCGCCACGCAGCTCGGGATTCCCAGG…
FtUGT164	FtPinG0808570800.01	Protein	MATATHILVFPYPAQGHMLALLDLTNQLAIRGLKITILVTPKNFPILTPILTANPSIQTLVLPLPPHPKLPVGVENIRDIGNRGNFALVSALSKLAGPISDWFNSHPSPPHAILSDLFLGWTQSLATHLGIPRVAFFSCGSFLCSIFSVLLSDIARFKSLDSIQFTDLPNSPAFKAEHLPSAFRFYNESDPDSRSFKDGLLANMSSWGCVFNSFRALEGHHLDHFRKLTVQRRVHVVGPLSLFQVNSDQEISCDPVLTWLEDCPDCSVLYVSFGSQKWLSEPQLQALGMALEKSQTRFIWVVRGEPDLDGFEERVAGRGLVVRGWAPQVEILEHRAVGGFLSHCGWNSILESVVAGVMILAWPMEADQYVNAKILIDDLGVAGVHACCEGPETVPDPDE…
FtUGT164	FtPinG0808570800.01	CDS	ATGGCCACCGCAACACACATCTTAGTCTTCCCTTACCCAGCACAAGGCCACATGCTGGCCCTCCTTGATCTCACCAACCAGCTCGCAATCCGTGGCCTCAAAATCACTATCTTAGTAACCCCCAAAAACTTCCCAATTTTAACTCCGATTCTCACCGCCAATCCTTCCATCCAAACGCTAGTTCTCCCCCTTCCTCCACACCCCAAGCTCCCCGTCGGCGTTGAGAATATCAGAGACATCGGCAACCGCGGCAACTTTGCTTTAGTCTCCGCCCTTAGCAAACTTGCCGGCCCCATCTCCGACTGGTTCAACTCGCATCCTTCTCCCCCTCACGCCATCCTCTCCGATCTCTTCCTCGGCTGGACTCAAAGCCTCGCCACACACCTCGGGATTCCCAGG…
FtUGT165	FtPinG0808722700.01	Protein	MNPRSVIYACFGSLCRLSSKQLIELGIGLEFSKRSFVWVIRDSDHTKEIESWLEEDSFEERVKGRGLVIKGWAPQVEILSHVAIGGFITHCGWNSTMESVCAGIPMITWPMFAEQFYNEKLIVDVLRIGVRIGVEVSIDWCDDKREDRVYVRREDAERAIEKVMNEGEEGNERRRRVGELGKAARGAVEEGGSSSRNIELLIQQMKEEARRRKVK*
FtUGT165	FtPinG0808722700.01	CDS	ATGAATCCAAGAAGTGTCATCTATGCTTGCTTTGGTAGCCTTTGTCGCCTTTCGTCGAAGCAATTGATCGAGCTTGGGATCGGTTTAGAGTTCTCTAAACGCTCATTCGTTTGGGTGATTAGAGATTCTGACCATACCAAGGAGATTGAATCATGGTTAGAAGAAGACAGTTTCGAGGAGAGAGTCAAGGGTCGTGGATTAGTGATCAAAGGGTGGGCCCCGCAAGTAGAGATACTGTCACATGTTGCAATAGGAGGATTTATAACTCATTGTGGTTGGAACTCGACTATGGAAAGTGTGTGTGCGGGCATACCAATGATCACTTGGCCAATGTTCGCGGAACAATTCTACAATGAGAAGTTAATTGTGGATGTTCTAAGGATTGGTGTGAGGATTGGA…
FtUGT166	FtPinG0808781300.01	Protein	MAEPIEKALDVLPEPPDLIIADSLLVWAVELGRKRNVHVTSFWPASATTFLLTFHHELVVNSRFYPVDLSAAECEERIDFIPGVPSYRVADLPGYFHLNNQRMLNVLIRVVSAASNADSIIFRTIDELESAAMEALRASLSIPIYPIGPAIPCFESDNTSCKQDYMKWLDEQPRSSVLYVSLRSFLSTSSTQSDELEAGLRDSNVQFLWVARDNACRLSTSLGDKGMVIPWCDQMKVLSHDSVGGFLTHCGWNSTLETVFVGVSALTFPLGIDQIVNNKAIVEDWEIGWRLKNTVDSFVERGEICLLLKRFMNLESKERKELEVRCRECRERVRYAVGDDGYTSNLDVFLSDYLKI*
FtUGT166	FtPinG0808781300.01	CDS	ATGGCTGAGCCGATTGAGAAGGCCCTCGATGTGCTCCCGGAGCCTCCAGATCTGATTATTGCCGATAGCTTATTGGTTTGGGCGGTTGAGCTTGGCCGGAAAAGGAATGTCCACGTCACGTCGTTTTGGCCGGCTTCTGCTACTACATTTTTGCTCACCTTTCACCATGAACTGGTGGTCAACAGCAGATTTTATCCAGTTGACTTGTCTGCAGCAGAATGTGAAGAACGCATCGATTTCATCCCGGGAGTTCCTTCATACCGAGTGGCGGATCTTCCAGGATATTTTCACCTAAACAACCAACGTATGTTGAATGTGCTCATAAGAGTAGTTTCCGCTGCATCCAATGCTGATAGCATCATATTCAGAACAATTGACGAGCTTGAATCAGCAGCTATG…
FtUGT167	FtPinG0808833900.01	Protein	MSENNTKRRRPHAVCIPYPAQGHITPMLKLAKLLNSTHNFHISFINNHHNHRRLLQAHGPESLSGLPSIRFHVISDGLPRSENPDAIQDIATLCNSLIKTGPHNFRHLLSELNSAEDAPPVSCVVVDTGMDFAVAVAEELGLPVARFWTASACGLLGYAQYERLIQTGIFPLKDSSCLTDGYLDKVVEGIPSMESITLKDLPSYIRTADVTDFMLNFVINVVSSISTSRCPIILNTFEALEGPTLQTLANAKITSGTVFPIGPLSLHLNITEDYSTIRSSLLQEHLCCVPWLDAKPRGSVIYINFGSITTLTVDQVNEFAWGLINSMVSFLWVIRPDLLGSNEPGLATREIRQLMDGVKGRGMVASWCDQERVLAHPSVGGFLTHCGWNSTLETLGFGV…
FtUGT167	FtPinG0808833900.01	CDS	ATGAGCGAAAACAACACGAAACGACGTCGTCCACACGCAGTTTGCATCCCATACCCTGCACAAGGGCATATTACTCCAATGTTAAAGCTAGCAAAGCTCCTCAACTCCACTCACAACTTCCACATCTCTTTCATCAACAACCACCACAACCACCGTCGCCTCCTCCAAGCCCACGGCCCCGAATCACTCTCCGGCCTCCCATCCATCCGGTTCCACGTCATCTCCGACGGACTTCCTCGGTCTGAAAATCCCGACGCTATCCAGGATATCGCCACCCTCTGCAACTCTCTCATCAAAACCGGGCCCCACAACTTCAGACATCTGCTTTCAGAGCTTAATTCAGCCGAAGATGCGCCTCCAGTTAGCTGTGTGGTGGTCGATACAGGGATGGACTTCGCG…
FtUGT168	FtPinG0808834100.01	Protein	MNENNPMTKRHAVCIPYPAQGHVTPMLKLAKLLNANHNFHISFVNTHHNHRRLLRSHGPNGVSGLPSFRFHSISDGLPAADNPDATQDIPALCNSINQKGSTAFRDLLSNLDFAGDAPPVSCVVADAGMAFAVEVAEELGLPVARFWTASACGLLGYAQHECLIQMGIIPLPDSSCLTNGYLDKVVEGIPSMEGITLKHLPSFIRTTDINDFMLNFIPHRVRTISTSNCPLILNTFEALDDPTLQTLVATNITKTPVSPIGPLSLHLTKTPVHPKIRSNLLPEDPCCLPWLDTKPPGSVIYVNFGSVTVLTPNQVTEFAWGLVNSMQSFLWVIRPGLVGPGEPGSTALTIQELVDGAQGRGMLMSWCDQEKVLAHSSVGGFLTHCGWNSTIEALSHGVP…
FtUGT168	FtPinG0808834100.01	CDS	ATGAACGAAAATAATCCGATGACGAAACGACACGCAGTATGCATCCCATACCCAGCACAAGGCCACGTCACACCTATGCTGAAATTAGCAAAGCTCCTCAACGCCAACCACAACTTCCACATCTCGTTTGTAAACACCCACCACAACCACCGCCGTCTCCTCCGTTCCCACGGCCCAAATGGGGTTTCCGGCCTCCCCTCTTTCAGGTTCCACTCCATTTCCGACGGACTTCCTGCGGCGGACAACCCTGATGCCACCCAGGATATCCCTGCTCTCTGCAACTCCATCAATCAAAAGGGCTCAACTGCCTTTCGAGATTTACTCTCCAATCTGGATTTCGCGGGAGATGCGCCTCCGGTTAGCTGTGTGGTGGCGGATGCAGGGATGGCGTTCGCGGTG…
FtUGT169	FtPinG0808834900.01	Protein	MENMNESHVIMKRHAVVIPFPAQGHVTPMLKLAKLLNATHNFHISFVNTLHNHRRLLHSHGPSGVSGLPSYRFHFISDGLPPAENPNATQEIPALCNSINQIGANAFRDLLFNLNSAGDAPPVSCVVADTGMAFAVDAAEELGLPVVRFWTASACGLLGYAQYDCLVEKGIIPLSDSSCLTNGYLDKVVDEIPSMEGITLKYLPSFIRTTDINDLMLNKFRQRLHTISTSRCPLILNTFDALEDSVLQTLAATKITNTPVFPIGPLSLHLTETNEPVHSKIRPNFLPNDPCCLPWLDTKPPNSIIYINYGSITTLTSDQVMEFARGLVNSMQSFLWVIRPDLVGSVEPGSIALKIQELVDGTQGKGMLASWCDQEKVLAHPSVGGFLTHCGWNSTVEAL…
FtUGT169	FtPinG0808834900.01	CDS	ATGGAAAACATGAACGAAAGCCACGTCATCATGAAACGGCACGCAGTAGTCATCCCATTCCCTGCACAAGGCCACGTTACACCAATGCTGAAACTAGCAAAGCTCCTCAACGCCACCCACAACTTCCACATCTCCTTCGTCAACACCCTTCACAACCACCGCCGCCTCCTTCATTCTCACGGCCCCAGTGGTGTCTCCGGCCTCCCGTCTTATAGGTTCCATTTCATCTCCGACGGACTTCCTCCGGCAGAAAATCCTAACGCCACCCAGGAGATTCCCGCCCTTTGTAACTCCATCAATCAAATCGGCGCAAATGCCTTTCGAGATCTGCTGTTTAATCTAAATTCTGCCGGAGATGCGCCTCCGGTGAGCTGTGTTGTGGCGGATACAGGGATGGCG…
FtUGT170	FtPinG0808837500.01	Protein	MENMKRHAVCIPYPAQGHVTAMLKLAKLLNASHNFHISFVNTLHNHRRLLHSHGPSGVSGLPSFRFHFISDGLPPAENPNATQDIPALSNSINQTGTNAFRDLLSNLNSAGDAPLVSCVVADAGMPFAVDVAEELGLPVARFWTASACGLLGYAQYECLIQKGIIPLPDSSCLTNGYLDKVVEEIPSMEGITLKHLPSFIRTTDTNDFMLNYLLQRVRTVSASRCPLILNTFDALDESVLQTLAAAKITKTLVFPIGPLSLHLIKVNGGSVDNESVHSKIRPNLLPNDPCCLPWLDTKPPNSIIYVNYGSITILTADQVMEFARGLVNSMQCFLWVIRPDLVGSVEPGSIALKIQELMDGAQGRGMLASWCDQEKVLAHPSVGGFLTHCGWNSTIEALS…
FtUGT170	FtPinG0808837500.01	CDS	ATGGAAAACATGAAACGACACGCAGTATGCATCCCATACCCAGCACAGGGCCACGTTACAGCAATGCTGAAGCTAGCAAAGCTCCTCAACGCCTCCCACAACTTCCACATCTCCTTCGTCAACACCCTCCACAACCACCGCCGCCTCCTCCATTCTCACGGCCCCAGTGGTGTCTCCGGCCTCCCGTCTTTCAGGTTCCACTTCATCTCAGATGGACTTCCACCGGCAGAAAACCCTAACGCCACCCAGGATATCCCTGCCCTTAGTAACTCCATCAACCAAACAGGCACAAACGCCTTTCGAGATCTATTGTCTAATCTAAATTCCGCGGGAGATGCGCCTCTGGTGAGCTGCGTTGTGGCGGATGCAGGGATGCCATTCGCCGTGGACGTTGCAGAA…
FtUGT171	FtPinG0808837700.01	Protein	MAFAVDVAEELGLPVVRFWTASACGLLGYAQYECLIQKGIIPLSDSSCLTNGYLDKVVEGIPSMEGITLKHLPSFIRTTDINDFMLNYLLQRVRTISASRCPLIFNTFDTLDDSVLQTLAAAKITQAPVFTIGPLSLHPTKTNEPVHSKIRPNLLPDDPFCLPWLDTKPPNSIIYINYGSITTLTPDQVMEFAKGLVNSMQSFLWVIRPDLVGSVKPGSVALKIQELVDRTQGRGMIASWCDQEKVLAHPSVGGFLTHCGWNSTIEALSHGVPMVCWPFFAEQMTNCWFCCKKWGVGAEIGEVTMEEVERVVRMVMEGDKGKEMKRKAGEWKKLAEDATMNPNGSSCLNFDMLVNHLIGT*
FtUGT171	FtPinG0808837700.01	CDS	ATGGCGTTCGCCGTGGATGTTGCAGAGGAGCTTGGATTGCCGGTGGTGAGGTTTTGGACGGCGAGTGCTTGTGGTTTGTTAGGGTATGCTCAGTATGAATGCCTCATTCAAAAGGGTATCATTCCACTTTCAGATTCATCGTGCTTAACAAACGGATATCTAGACAAAGTAGTAGAAGGAATACCATCCATGGAAGGCATCACCTTGAAGCATCTCCCAAGCTTCATCAGAACCACCGATATTAACGACTTCATGCTCAACTATCTCCTCCAACGTGTACGCACCATATCCGCTTCCCGGTGCCCTCTCATATTTAACACCTTTGACACTCTAGATGATTCCGTCCTCCAAACCCTAGCCGCCGCCAAAATTACTCAAGCCCCCGTCTTTACCATTGGA…
FtUGT172	FtPinG0808858200.01	Protein	MFLPWTADVASRAGIPWVGFNLCGYFSTSLSDLLRRKRPQWAVEFEDDEFVYPGLPGEVKMTRRSLSWVWSTKDKKEDEAMFATVIESAFEVLEKSFGVIMNTFYELEPHYAHFYQNLIGKRCWNLGPLSLCYRNRNVEDKATRGKQTNIDANECLTWLDSKPQNSVIYICFGSVVHMSPAQLMEIAIALEASDQHFIWVVRKPNNVNVVEEEEWLPTGFEAKNKDKGLIIRGWAPQVLILDHRAIGGFVTHCGWNSILEGVSAGVPMLAWPMSYEQFMNEKAVTEVFRLGVPVGAKQNYDWLVPEARVGREEIEAAVRRLMAGEEAVEMRRRAGELKEMAWKAVQEGGSSDNDANHLLNQLTSFHTKHDKCV*
FtUGT172	FtPinG0808858200.01	CDS	ATGTTCCTGCCGTGGACTGCTGACGTCGCGAGCAGGGCTGGGATCCCATGGGTGGGGTTCAACTTATGCGGCTACTTTTCGACATCTTTGTCGGATTTGCTGAGGAGGAAGCGTCCTCAGTGGGCGGTGGAGTTTGAGGACGACGAGTTTGTGTACCCCGGGTTGCCCGGAGAAGTGAAAATGACAAGGAGGAGTCTTTCGTGGGTTTGGTCAACCAAGGACAAGAAGGAGGATGAAGCAATGTTTGCAACGGTGATAGAGTCGGCGTTTGAGGTGCTGGAAAAGAGCTTTGGTGTTATCATGAACACCTTTTATGAACTGGAGCCTCATTATGCCCACTTTTATCAAAACCTTATCGGCAAAAGGTGTTGGAATCTTGGCCCTCTTTCCTTGTGCTAC…
FtUGT173	FtPinG0808934300.01	Protein	MLNFCRQIASKSPNLTITFIVTEEWFGFLTNGSEPEPPANFRFGVIPQVIPSEVGRAADLISFVEAVFTKMEAPVERLLDRLEPPATVLVYDVFMLWPIGVANRRNIPAAALCTTSASMFNVLSHYDLFVQNGHIPLDASERGSKVVVYIPGIPPTAISDFPQIFHGRPILQTVLQSVTAIPKSEFLILASTPELEGPAIEALKSKFSSTTSILPVGPMIPYSYLPSSTSSDSHSYIHWLDSQPPRSVLYVSMGSFLSTSTKQLDEIVAGIIDSGVSYLIVTRGEEGVKERGYLVRWCDQLRVLSHPAVGGFWSHCGWNSTSEAMFAGVPMLTFPILWDQLLNSKMVVDDFRIGMRAKKSGEEQLVMRDEIGKIVREFMSGEGRTNIVATAERVGEICR…
FtUGT173	FtPinG0808934300.01	CDS	ATGCTAAACTTCTGTAGACAAATAGCTTCCAAATCCCCCAATCTCACAATAACCTTTATAGTAACCGAAGAATGGTTCGGCTTCCTAACAAACGGCTCGGAGCCTGAGCCGCCAGCCAACTTCCGGTTTGGAGTTATCCCTCAGGTGATTCCGTCGGAGGTGGGCCGAGCCGCTGATTTAATCAGCTTTGTTGAAGCCGTCTTTACTAAAATGGAGGCTCCGGTAGAGCGGCTCCTCGACCGGCTTGAACCGCCGGCTACGGTGTTGGTTTATGATGTGTTCATGCTTTGGCCCATTGGGGTTGCGAATCGGCGGAATATTCCGGCGGCTGCACTCTGTACGACTTCGGCTTCCATGTTTAATGTGCTGAGTCACTATGATTTGTTTGTTCAGAATGGT…
