# Supplementary material for: Genome-wide investigation of UDP-Glycosyltransferase family in Tartary buckwheat (Fagopyrum tataricum)
Source: BMC Plant Biol. 2024 Apr 6;24:249. doi: 10.1186/s12870-024-04926-8 (PMC10998406; doi:10.1186/s12870-024-04926-8)
Supplement: Supplementary file 2 — Supplementary Material 2 [file 12870_2024_4926_MOESM2_ESM.xls]

## Sheet: Sheet1
Table S2 Amino acids of conserved motifs of FtUGTs in F. tataricum.
Motif	Width	Best possible match
1	37	WAPQVEVLAHPAVGGFLTHCGWNSTLESLSAGVPMVA
2	21	ECLSWLDTQPPGSVVYVSFGS
3	15	WPLFADQFLNAKLLV
4	29	KLHVVVFPYPAQGHMNPMLELAKLLASRG
5	13	LENSGQPFLWVVR
6	20	VERAVREVMEGEEGEEMRRR
7	21	KSDGIJVNTFDELEPEYJEAL
8	15	LPEGFLERVKGRGLV
9	21	AKELKEKARKALQEGGSSYKN
10	41	FWTASACGLLGYAQYERLIQEGIIPLKDASYLTNGYLDTPI

## Sheet: Sheet3
Table S2 Amino acids of conserved motifs of UGTs in F. tataricum, A. thaliana, and O. sativa.
Motif	Width	Best possible match
1	37	WAPQVEVLAHPAVGGFLTHCGWNSTLESLSAGVPMVA
2	21	CLEWLDAQPPRSVVYVSFGSL
3	15	EJALGLEASGQPFLW
4	15	WPLFADQFLNARLVV
5	18	HVVLFPFPAQGHLNPMLE
6	15	LPEGFLERTKGRGLV
7	15	GVJVNTFDELEPDAL
8	21	DGVVTREEVERAVREVMEGEE
9	21	RRRAKELKEKARAAVAEGGSS
10	15	AEELGVPRVVFWTSS
