# Supplementary material for: Genome-wide investigation of UDP-Glycosyltransferase family in Tartary buckwheat (Fagopyrum tataricum)
Source: BMC Plant Biol. 2024 Apr 6;24:249. doi: 10.1186/s12870-024-04926-8 (PMC10998406; doi:10.1186/s12870-024-04926-8)
Supplement: Supplementary file 3 — Supplementary Material 3 [file 12870_2024_4926_MOESM3_ESM.xlsx]

## Sheet: Details of cis acting elements 
Table S3. Cis-elements in the promoter region of FtUGTs.
Gene name	Cis-regulatory elements	Sequence	position	Base number	Strand Matrix	Organism	Function	Category
FtUGT1	ABRE	ACGTG	16	5	-	Arabidopsis thaliana	cis-acting element involved in the abscisic acid responsiveness	Hormone responsive elements
FtUGT1	ABRE	CGTACGTGCA	711	9	-	Hordeum vulgare	cis-acting element involved in the abscisic acid responsiveness	Hormone responsive elements
FtUGT1	ABRE	ACGTG	713	5	-	Arabidopsis thaliana	cis-acting element involved in the abscisic acid responsiveness	Hormone responsive elements
FtUGT1	ABRE	ACGTG	1150	5	-	Arabidopsis thaliana	cis-acting element involved in the abscisic acid responsiveness	Hormone responsive elements
FtUGT1	AT~TATA-box	TATATA	170	6	+	Arabidopsis thaliana		Other elements
FtUGT1	AT~TATA-box	TATATA	172	6	+	Arabidopsis thaliana		Other elements
FtUGT1	AT~TATA-box	TATATA	174	6	+	Arabidopsis thaliana		Other elements
FtUGT1	AT~TATA-box	TATATA	176	6	+	Arabidopsis thaliana		Other elements
FtUGT1	AT~TATA-box	TATATA	178	6	+	Arabidopsis thaliana		Other elements
FtUGT1	AT~TATA-box	TATATA	180	6	+	Arabidopsis thaliana		Other elements
FtUGT1	AT~TATA-box	TATATA	182	6	+	Arabidopsis thaliana		Other elements
FtUGT1	AT~TATA-box	TATATA	184	6	+	Arabidopsis thaliana		Other elements
FtUGT1	AT~TATA-box	TATATA	1238	6	-	Arabidopsis thaliana		Other elements
FtUGT1	AT~TATA-box	TATATA	1240	6	-	Arabidopsis thaliana		Other elements
FtUGT1	TGACG-motif	TGACG	113	5	+	Hordeum vulgare	cis-acting regulatory element involved in the MeJA-responsiveness	Hormone responsive elements
FtUGT1	Unnamed__4	CTCC	261	4	-	Petroselinum hortense		Other elements
FtUGT1	Unnamed__4	CTCC	491	4	+	Petroselinum hortense		Other elements
FtUGT1	Unnamed__4	CTCC	499	4	+	Petroselinum hortense		Other elements
FtUGT1	Unnamed__4	CTCC	567	4	-	Petroselinum hortense		Other elements
FtUGT1	Unnamed__4	CTCC	577	4	+	Petroselinum hortense		Other elements
FtUGT1	Unnamed__4	CTCC	619	4	+	Petroselinum hortense		Other elements
FtUGT1	Unnamed__4	CTCC	669	4	-	Petroselinum hortense		Other elements
FtUGT1	Unnamed__4	CTCC	729	4	+	Petroselinum hortense		Other elements
FtUGT1	Unnamed__4	CTCC	1138	4	-	Petroselinum hortense		Other elements
FtUGT1	Unnamed__4	CTCC	1411	4	+	Petroselinum hortense		Other elements
FtUGT1	Unnamed__4	CTCC	1436	4	-	Petroselinum hortense		Other elements
FtUGT1	Unnamed__4	CTCC	1541	4	+	Petroselinum hortense		Other elements
FtUGT1	Unnamed__4	CTCC	1571	4	+	Petroselinum hortense		Other elements
FtUGT1	Unnamed__4	CTCC	1693	4	+	Petroselinum hortense		Other elements
FtUGT1	Unnamed__4	CTCC	1835	4	+	Petroselinum hortense		Other elements
FtUGT1	Unnamed__4	CTCC	1949	4	+	Petroselinum hortense		Other elements
FtUGT1	CCGTCC-box	CCGTCC	532	6	+	Petroselinum hortense		Devolepment related elements
FtUGT1	MYB-like sequence	TAACCA	367	6	+	Arabidopsis thaliana		Other elements
FtUGT1	STRE	AGGGG	1519	5	+	Arabidopsis thaliana		Other elements
FtUGT1	STRE	AGGGG	1573	5	-	Arabidopsis thaliana		Other elements
FtUGT1	GC-motif	CCCCCG	590	6	-	Zea mays	enhancer-like element involved in anoxic specific inducibility	Environmental stress-related element
FtUGT1	ABRE4	CACGTA	713	6	+	Zea mays		Other elements
FtUGT1	ABRE4	CACGTA	1150	6	+	Zea mays		Other elements
FtUGT1	Box 4	ATTAAT	340	6	+	Petroselinum crispum	part of a conserved DNA module involved in light responsiveness	Light responsive elements
FtUGT1	Box 4	ATTAAT	815	6	+	Petroselinum crispum	part of a conserved DNA module involved in light responsiveness	Light responsive elements
FtUGT1	Box 4	ATTAAT	1171	6	-	Petroselinum crispum	part of a conserved DNA module involved in light responsiveness	Light responsive elements
FtUGT1	MYB	TAACCA	367	6	+	Arabidopsis thaliana		Other elements
FtUGT1	MYB	CAACAG	1019	6	+	Arabidopsis thaliana		Other elements
FtUGT1	MYB	CAACCA	1906	6	+	Arabidopsis thaliana		Other elements
FtUGT1	A-box	CCGTCC	532	6	+	Petroselinum crispum	cis-acting regulatory element	Promoter related element
FtUGT1	W box	TTGACC	982	6	-	Arabidopsis thaliana		Environmental stress-related element
FtUGT1	W box	TTGACC	1189	6	+	Arabidopsis thaliana		Environmental stress-related element
FtUGT1	CAAT-box	CAAT	45	4	+	Nicotiana glutinosa		Promoter related element
FtUGT1	CAAT-box	CAAAT	60	5	+	Pisum sativum	common cis-acting element in promoter and enhancer regions	Promoter related element
FtUGT1	CAAT-box	CAAT	164	4	+	Nicotiana glutinosa		Promoter related element
FtUGT1	CAAT-box	CAAT	192	4	-	Nicotiana glutinosa		Promoter related element
FtUGT1	CAAT-box	CAAT	222	4	+	Nicotiana glutinosa		Promoter related element
FtUGT1	CAAT-box	CCAAT	266	5	+	Arabidopsis thaliana	common cis-acting element in promoter and enhancer regions	Promoter related element
FtUGT1	CAAT-box	CAAT	267	4	+	Nicotiana glutinosa		Promoter related element
FtUGT1	CAAT-box	CAAAT	321	5	-	Pisum sativum	common cis-acting element in promoter and enhancer regions	Promoter related element
FtUGT1	CAAT-box	CAAAT	347	5	+	Pisum sativum	common cis-acting element in promoter and enhancer regions	Promoter related element
FtUGT1	CAAT-box	CAAAT	360	5	+	Pisum sativum	common cis-acting element in promoter and enhancer regions	Promoter related element
FtUGT1	CAAT-box	CCAAT	370	5	+	Arabidopsis thaliana	common cis-acting element in promoter and enhancer regions	Promoter related element
FtUGT1	CAAT-box	CAAT	371	4	+	Nicotiana glutinosa		Promoter related element
FtUGT1	CAAT-box	CAAT	432	4	+	Nicotiana glutinosa		Promoter related element
FtUGT1	CAAT-box	CAAT	481	4	+	Nicotiana glutinosa		Promoter related element
FtUGT1	CAAT-box	CAAT	519	4	-	Nicotiana glutinosa		Promoter related element
FtUGT1	CAAT-box	CAAT	548	4	-	Nicotiana glutinosa		Promoter related element
FtUGT1	CAAT-box	CAAT	783	4	-	Nicotiana glutinosa		Promoter related element
FtUGT1	CAAT-box	CCAAT	800	5	+	Arabidopsis thaliana	common cis-acting element in promoter and enhancer regions	Promoter related element
FtUGT1	CAAT-box	CAAT	801	4	+	Nicotiana glutinosa		Promoter related element
FtUGT1	CAAT-box	CAAT	915	4	+	Nicotiana glutinosa		Promoter related element
FtUGT1	CAAT-box	CAAT	927	4	+	Nicotiana glutinosa		Promoter related element
FtUGT1	CAAT-box	CAAAT	942	5	+	Pisum sativum	common cis-acting element in promoter and enhancer regions	Promoter related element
FtUGT1	CAAT-box	CAAAT	985	5	+	Pisum sativum	common cis-acting element in promoter and enhancer regions	Promoter related element
FtUGT1	CAAT-box	CCAAT	1040	5	-	Arabidopsis thaliana	common cis-acting element in promoter and enhancer regions	Promoter related element
FtUGT1	CAAT-box	CAAT	1109	4	+	Nicotiana glutinosa		Promoter related element
FtUGT1	CAAT-box	CAAAT	1185	5	+	Pisum sativum	common cis-acting element in promoter and enhancer regions	Promoter related element
FtUGT1	CAAT-box	CAAT	1188	4	-	Nicotiana glutinosa		Promoter related element
FtUGT1	CAAT-box	CAAT	1198	4	+	Nicotiana glutinosa		Promoter related element
FtUGT1	CAAT-box	CCAAT	1245	5	-	Arabidopsis thaliana	common cis-acting element in promoter and enhancer regions	Promoter related element
FtUGT1	CAAT-box	CAAT	1277	4	+	Nicotiana glutinosa		Promoter related element
FtUGT1	CAAT-box	CCAAT	1299	5	+	Arabidopsis thaliana	common cis-acting element in promoter and enhancer regions	Promoter related element
FtUGT1	CAAT-box	CAAT	1300	4	+	Nicotiana glutinosa		Promoter related element
FtUGT1	CAAT-box	CAAT	1361	4	+	Nicotiana glutinosa		Promoter related element
FtUGT1	CAAT-box	CCAAT	1413	5	+	Arabidopsis thaliana	common cis-acting element in promoter and enhancer regions	Promoter related element
FtUGT1	CAAT-box	CAAT	1414	4	+	Nicotiana glutinosa		Promoter related element
FtUGT1	CAAT-box	CAAT	1418	4	+	Nicotiana glutinosa		Promoter related element
FtUGT1	CAAT-box	CAAT	1513	4	-	Nicotiana glutinosa		Promoter related element
FtUGT1	CAAT-box	CCAAT	1529	5	+	Arabidopsis thaliana	common cis-acting element in promoter and enhancer regions	Promoter related element
FtUGT1	CAAT-box	CAAT	1530	4	+	Nicotiana glutinosa		Promoter related element
FtUGT1	CAAT-box	CAAAT	1555	5	-	Pisum sativum	common cis-acting element in promoter and enhancer regions	Promoter related element
FtUGT1	CAAT-box	CAAT	1665	4	+	Nicotiana glutinosa		Promoter related element
FtUGT1	CAAT-box	CAAT	1749	4	-	Nicotiana glutinosa		Promoter related element
FtUGT1	CAAT-box	CAAT	1877	4	-	Nicotiana glutinosa		Promoter related element
FtUGT1	CAAT-box	CAAAT	1882	5	+	Pisum sativum	common cis-acting element in promoter and enhancer regions	Promoter related element
FtUGT1	CAAT-box	CAAT	1943	4	-	Nicotiana glutinosa		Promoter related element
FtUGT1	GATA-motif	GATAGGG	767	7	-	Pisum sativum	part of a light responsive element	Light responsive elements
FtUGT1	TCT-motif	TCTTAC	1094	6	+	Arabidopsis thaliana	part of a light responsive element	Light responsive elements
FtUGT1	TCT-motif	TCTTAC	1381	6	-	Arabidopsis thaliana	part of a light responsive element	Light responsive elements
FtUGT1	TCT-motif	TCTTAC	1769	6	-	Arabidopsis thaliana	part of a light responsive element	Light responsive elements
FtUGT1	Myb	TAACTG	863	6	-	Arabidopsis thaliana		Other elements
FtUGT1	as-1	TGACG	113	5	+	Arabidopsis thaliana		Devolepment related elements
FtUGT1	GT1-motif	GGTTAA	366	6	-	Arabidopsis thaliana	light responsive element	Light responsive elements
FtUGT1	GT1-motif	GGTTAAT	1713	7	-	Avena sativa	light responsive element	Light responsive elements
FtUGT1	GT1-motif	GGTTAA	1714	6	-	Arabidopsis thaliana	light responsive element	Light responsive elements
FtUGT1	TATA-box	TATA	10	4	+	Arabidopsis thaliana	core promoter element around -30 of transcription start	Promoter related element
FtUGT1	TATA-box	ATATAT	169	6	+	Brassica napus	core promoter element around -30 of transcription start	Promoter related element
FtUGT1	TATA-box	TATATA	170	6	+	Arabidopsis thaliana	core promoter element around -30 of transcription start	Promoter related element
FtUGT1	TATA-box	ATATAT	171	6	+	Brassica napus	core promoter element around -30 of transcription start	Promoter related element
FtUGT1	TATA-box	TATATA	172	6	+	Arabidopsis thaliana	core promoter element around -30 of transcription start	Promoter related element
FtUGT1	TATA-box	ATATAT	173	6	+	Brassica napus	core promoter element around -30 of transcription start	Promoter related element
FtUGT1	TATA-box	TATATA	174	6	+	Arabidopsis thaliana	core promoter element around -30 of transcription start	Promoter related element
FtUGT1	TATA-box	ATATAT	175	6	+	Brassica napus	core promoter element around -30 of transcription start	Promoter related element
FtUGT1	TATA-box	TATATA	176	6	+	Arabidopsis thaliana	core promoter element around -30 of transcription start	Promoter related element
FtUGT1	TATA-box	ATATAT	177	6	+	Brassica napus	core promoter element around -30 of transcription start	Promoter related element
FtUGT1	TATA-box	TATATA	178	6	+	Arabidopsis thaliana	core promoter element around -30 of transcription start	Promoter related element
FtUGT1	TATA-box	ATATAT	179	6	+	Brassica napus	core promoter element around -30 of transcription start	Promoter related element
FtUGT1	TATA-box	TATATA	180	6	+	Arabidopsis thaliana	core promoter element around -30 of transcription start	Promoter related element
FtUGT1	TATA-box	ATATAT	181	6	+	Brassica napus	core promoter element around -30 of transcription start	Promoter related element
FtUGT1	TATA-box	TATATA	182	6	+	Arabidopsis thaliana	core promoter element around -30 of transcription start	Promoter related element
FtUGT1	TATA-box	ATATAT	183	6	+	Brassica napus	core promoter element around -30 of transcription start	Promoter related element
FtUGT1	TATA-box	TATATA	184	6	+	Arabidopsis thaliana	core promoter element around -30 of transcription start	Promoter related element
FtUGT1	TATA-box	ATATAT	185	6	+	Brassica napus	core promoter element around -30 of transcription start	Promoter related element
FtUGT1	TATA-box	TATA	186	4	+	Arabidopsis thaliana	core promoter element around -30 of transcription start	Promoter related element
FtUGT1	TATA-box	ATATAT	216	6	+	Brassica napus	core promoter element around -30 of transcription start	Promoter related element
FtUGT1	TATA-box	TATA	217	4	+	Arabidopsis thaliana	core promoter element around -30 of transcription start	Promoter related element
FtUGT1	TATA-box	TATA	256	4	+	Arabidopsis thaliana	core promoter element around -30 of transcription start	Promoter related element
FtUGT1	TATA-box	TATAA	311	5	-	Arabidopsis thaliana	core promoter element around -30 of transcription start	Promoter related element
FtUGT1	TATA-box	TATA	312	4	+	Arabidopsis thaliana	core promoter element around -30 of transcription start	Promoter related element
FtUGT1	TATA-box	TATA	402	4	+	Arabidopsis thaliana	core promoter element around -30 of transcription start	Promoter related element
FtUGT1	TATA-box	TATA	467	4	+	Arabidopsis thaliana	core promoter element around -30 of transcription start	Promoter related element
FtUGT1	TATA-box	TATA	1154	4	-	Arabidopsis thaliana	core promoter element around -30 of transcription start	Promoter related element
FtUGT1	TATA-box	ATTATA	1236	6	+	Brassica napus	core promoter element around -30 of transcription start	Promoter related element
FtUGT1	TATA-box	TATATAA	1237	7	-	Arabidopsis thaliana	core promoter element around -30 of transcription start	Promoter related element
FtUGT1	TATA-box	TATATA	1238	6	-	Arabidopsis thaliana	core promoter element around -30 of transcription start	Promoter related element
FtUGT1	TATA-box	ATATAT	1239	6	-	Brassica napus	core promoter element around -30 of transcription start	Promoter related element
FtUGT1	TATA-box	TATATA	1240	6	-	Arabidopsis thaliana	core promoter element around -30 of transcription start	Promoter related element
FtUGT1	TATA-box	ATATAT	1241	6	-	Brassica napus	core promoter element around -30 of transcription start	Promoter related element
FtUGT1	TATA-box	TATA	1242	4	-	Arabidopsis thaliana	core promoter element around -30 of transcription start	Promoter related element
FtUGT1	TATA-box	TATAA	1577	5	-	Arabidopsis thaliana	core promoter element around -30 of transcription start	Promoter related element
FtUGT1	TATA-box	TATA	1578	4	-	Arabidopsis thaliana	core promoter element around -30 of transcription start	Promoter related element
FtUGT1	CCGTCC motif	CCGTCC	532	6	+	Nicotiana tabacum		Promoter related element
FtUGT1	AT-rich element	ATAGAAATCAA	1210	10	-	Glycine max	binding site of AT-rich DNA binding protein (ATBP-1)	Site-binding related elements
FtUGT1	CGTCA-motif	CGTCA	113	5	-	Hordeum vulgare	cis-acting regulatory element involved in the MeJA-responsiveness	Hormone responsive elements
FtUGT1	TCCC-motif	TCTCCCT	1948	7	+	Spinacia oleracea	part of a light responsive element	Light responsive elements
FtUGT1		motif_sequence	36	4	+	organism	short_function	Other elements
FtUGT1		motif_sequence	201	4	+	organism	short_function	Other elements
FtUGT1		motif_sequence	437	4	+	organism	short_function	Other elements
FtUGT1		motif_sequence	489	4	+	organism	short_function	Other elements
FtUGT1		motif_sequence	523	4	+	organism	short_function	Other elements
FtUGT1		motif_sequence	852	4	-	organism	short_function	Other elements
FtUGT1		motif_sequence	910	4	+	organism	short_function	Other elements
FtUGT1		motif_sequence	920	4	+	organism	short_function	Other elements
FtUGT1		motif_sequence	1138	4	-	organism	short_function	Other elements
FtUGT1		motif_sequence	1436	4	-	organism	short_function	Other elements
FtUGT1		motif_sequence	1643	4	-	organism	short_function	Other elements
FtUGT1		motif_sequence	1650	4	+	organism	short_function	Other elements
FtUGT1		motif_sequence	1900	4	+	organism	short_function	Other elements
FtUGT1		motif_sequence	1947	4	+	organism	short_function	Other elements
FtUGT1	3-AF1 binding site	TAAGAGAGGAA	1280	10	-	Solanum tuberosum	light responsive element	Light responsive elements
FtUGT1	TATC-box	TATCCCA	1319	7	+	Oryza sativa	cis-acting element involved in gibberellin-responsiveness	Hormone responsive elements
FtUGT1	LTR	CCGAAA	1608	6	+	Hordeum vulgare	cis-acting element involved in low-temperature responsiveness	Environmental stress-related element
FtUGT1	Unnamed__1	CGTGG	1149	5	-	Zea mays		Site-binding related elements
FtUGT1	Unnamed__1	CGTGG	1536	5	-	Zea mays		Site-binding related elements
FtUGT1	Unnamed__1	CGTGG	1625	5	-	Zea mays		Site-binding related elements
FtUGT1	ATC-motif	AGTAATCT	1089	8	+	Spinacia oleracea	part of a conserved DNA module involved in light responsiveness	Light responsive elements
FtUGT1	ABRE3a	TACGTG	713	6	-	Zea mays		Other elements
FtUGT1	ABRE3a	TACGTG	1150	6	-	Zea mays		Other elements
FtUGT1	AAGAA-motif	GAAAGAA	962	7	-	Avena sativa		Devolepment related elements
FtUGT1	G-box	TACGTG	713	6	-	Arabidopsis thaliana	cis-acting regulatory element involved in light responsiveness	Light responsive elements
FtUGT1	G-box	TACGTG	1150	6	-	Arabidopsis thaliana	cis-acting regulatory element involved in light responsiveness	Light responsive elements
FtUGT1	G-box	CACGAC	1819	6	+	Zea mays	cis-acting regulatory element involved in light responsiveness	Light responsive elements
FtUGT1	ARE	AAACCA	1296	6	+	Zea mays	cis-acting regulatory element essential for the anaerobic induction	Environmental stress-related element
FtUGT1	ARE	AAACCA	1618	6	+	Zea mays	cis-acting regulatory element essential for the anaerobic induction	Environmental stress-related element
FtUGT1	G-Box	CACGTT	16	6	+	Pisum sativum	cis-acting regulatory element involved in light responsiveness	Light responsive elements
FtUGT1	Myb-binding site	CAACAG	1019	6	+	Nicotiana tabacum		Other elements
FtUGT1	I-box	AGATAAGG	753	8	-	Triticum aestivum	part of a light responsive element	Light responsive elements
FtUGT1	I-box	AAGATAAGGCT	765	10	-	Gossypium hirsutum	part of a light responsive element	Light responsive elements
FtUGT1	I-box	gGATAAGGTG	1687	9	-	Zea mays	part of a light responsive element	Light responsive elements
FtUGT1	MYC	CATTTG	60	6	-	Arabidopsis thaliana		Other elements
FtUGT1	MYC	CATTTG	942	6	-	Arabidopsis thaliana		Other elements
FtUGT1	MYC	CATTTG	985	6	-	Arabidopsis thaliana		Other elements
FtUGT1	MYC	CATTTG	1554	6	+	Arabidopsis thaliana		Other elements
FtUGT10	Box 4	ATTAAT	157	6	+	Petroselinum crispum	part of a conserved DNA module involved in light responsiveness	Light responsive elements
FtUGT10	Box 4	ATTAAT	884	6	+	Petroselinum crispum	part of a conserved DNA module involved in light responsiveness	Light responsive elements
FtUGT10	DRE core	GCCGAC	1899	6	+	Arabidopsis thaliana		Other elements
FtUGT10	ACE	GACACGTATG	715	9	+	Petroselinum crispum	cis-acting element involved in light responsiveness	Light responsive elements
FtUGT10	MRE	AACCTAA	397	7	+	Petroselinum crispum	MYB binding site involved in light responsiveness	Light responsive elements
FtUGT10	MRE	AACCTAA	1828	7	+	Petroselinum crispum	MYB binding site involved in light responsiveness	Light responsive elements
FtUGT10	CCGTCC-box	CCGTCC	1906	6	+	Petroselinum hortense		Devolepment related elements
FtUGT10	Unnamed__4	CTCC	195	4	+	Petroselinum hortense		Other elements
FtUGT10	Unnamed__4	CTCC	481	4	+	Petroselinum hortense		Other elements
FtUGT10	Unnamed__4	CTCC	519	4	+	Petroselinum hortense		Other elements
FtUGT10	Unnamed__4	CTCC	549	4	+	Petroselinum hortense		Other elements
FtUGT10	Unnamed__4	CTCC	666	4	-	Petroselinum hortense		Other elements
FtUGT10	Unnamed__4	CTCC	1076	4	+	Petroselinum hortense		Other elements
FtUGT10	Unnamed__4	CTCC	1398	4	-	Petroselinum hortense		Other elements
FtUGT10	Unnamed__4	CTCC	1410	4	-	Petroselinum hortense		Other elements
FtUGT10	Unnamed__4	CTCC	1895	4	+	Petroselinum hortense		Other elements
FtUGT10	STRE	AGGGG	677	5	+	Arabidopsis thaliana		Other elements
FtUGT10	TCA-element	CCATCTTTTT	1446	9	-	Nicotiana tabacum	cis-acting element involved in salicylic acid responsiveness	Hormone responsive elements
FtUGT10	ABRE	ACGTG	48	5	+	Arabidopsis thaliana	cis-acting element involved in the abscisic acid responsiveness	Hormone responsive elements
FtUGT10	TGACG-motif	TGACG	1631	5	+	Hordeum vulgare	cis-acting regulatory element involved in the MeJA-responsiveness	Hormone responsive elements
FtUGT10	AT~TATA-box	TATATA	1562	6	-	Arabidopsis thaliana		Other elements
FtUGT10	AT~TATA-box	TATATA	1671	6	-	Arabidopsis thaliana		Other elements
FtUGT10	AT~TATA-box	TATATA	1688	6	-	Arabidopsis thaliana		Other elements
FtUGT10	AT~TATA-box	TATATA	1744	6	-	Arabidopsis thaliana		Other elements
FtUGT10	AT~TATA-box	TATATA	1746	6	-	Arabidopsis thaliana		Other elements
FtUGT10	AT~TATA-box	TATATA	1748	6	-	Arabidopsis thaliana		Other elements
FtUGT10	AT~TATA-box	TATATA	1750	6	-	Arabidopsis thaliana		Other elements
FtUGT10	AT~TATA-box	TATATA	1752	6	-	Arabidopsis thaliana		Other elements
FtUGT10	AT~TATA-box	TATATA	1754	6	-	Arabidopsis thaliana		Other elements
FtUGT10	AT~TATA-box	TATATA	1756	6	-	Arabidopsis thaliana		Other elements
FtUGT10	AT~TATA-box	TATATA	1758	6	-	Arabidopsis thaliana		Other elements
FtUGT10	AT~TATA-box	TATATA	1760	6	-	Arabidopsis thaliana		Other elements
FtUGT10	AT~TATA-box	TATATA	1762	6	-	Arabidopsis thaliana		Other elements
FtUGT10	AT~TATA-box	TATATA	1764	6	-	Arabidopsis thaliana		Other elements
FtUGT10	AT~TATA-box	TATATA	1766	6	-	Arabidopsis thaliana		Other elements
FtUGT10	AT~TATA-box	TATATA	1768	6	-	Arabidopsis thaliana		Other elements
FtUGT10	AT~TATA-box	TATATA	1770	6	-	Arabidopsis thaliana		Other elements
FtUGT10	AT~TATA-box	TATATA	1772	6	-	Arabidopsis thaliana		Other elements
FtUGT10	AT~TATA-box	TATATA	1774	6	-	Arabidopsis thaliana		Other elements
FtUGT10	AT~TATA-box	TATATA	1776	6	-	Arabidopsis thaliana		Other elements
FtUGT10	AT~TATA-box	TATATA	1778	6	-	Arabidopsis thaliana		Other elements
FtUGT10	AT~TATA-box	TATATA	1780	6	-	Arabidopsis thaliana		Other elements
FtUGT10	AT~TATA-box	TATATA	1782	6	-	Arabidopsis thaliana		Other elements
FtUGT10	AT~TATA-box	TATATA	1784	6	-	Arabidopsis thaliana		Other elements
FtUGT10	AT~TATA-box	TATATA	1786	6	-	Arabidopsis thaliana		Other elements
FtUGT10	AT~TATA-box	TATATA	1788	6	-	Arabidopsis thaliana		Other elements
FtUGT10	AT~TATA-box	TATATA	1790	6	-	Arabidopsis thaliana		Other elements
FtUGT10	AT~TATA-box	TATATA	1792	6	-	Arabidopsis thaliana		Other elements
FtUGT10	AT~TATA-box	TATATA	1794	6	-	Arabidopsis thaliana		Other elements
FtUGT10	AT~TATA-box	TATATA	1796	6	-	Arabidopsis thaliana		Other elements
FtUGT10	AT~TATA-box	TATATA	1798	6	-	Arabidopsis thaliana		Other elements
FtUGT10	AT~TATA-box	TATATA	1800	6	-	Arabidopsis thaliana		Other elements
FtUGT10	AT~TATA-box	TATATA	1802	6	-	Arabidopsis thaliana		Other elements
FtUGT10	AT~TATA-box	TATATA	1804	6	-	Arabidopsis thaliana		Other elements
FtUGT10	AT~TATA-box	TATATA	1806	6	-	Arabidopsis thaliana		Other elements
FtUGT10	WUN-motif	AAATTTCTT	650	9	-	Nicotiana glutinosa		Environmental stress-related element
FtUGT10	WUN-motif	AAATTACTA	1664	9	+	Nicotiana glutinosa		Environmental stress-related element
FtUGT10	WRE3	CCACCT	1854	6	+	Pisum sativum		Other elements
FtUGT10	CCGTCC motif	CCGTCC	1906	6	+	Nicotiana tabacum		Promoter related element
FtUGT10	TATA-box	TATAA	22	5	-	Arabidopsis thaliana	core promoter element around -30 of transcription start	Promoter related element
FtUGT10	TATA-box	TATA	23	4	+	Arabidopsis thaliana	core promoter element around -30 of transcription start	Promoter related element
FtUGT10	TATA-box	TATAAAA	70	7	-	Pisum sativum	core promoter element around -30 of transcription start	Promoter related element
FtUGT10	TATA-box	TATAAA	71	6	-	Helianthus annuus	core promoter element around -30 of transcription start	Promoter related element
FtUGT10	TATA-box	TATAA	72	5	-	Arabidopsis thaliana	core promoter element around -30 of transcription start	Promoter related element
FtUGT10	TATA-box	TATA	73	4	+	Arabidopsis thaliana	core promoter element around -30 of transcription start	Promoter related element
FtUGT10	TATA-box	TATAAA	92	6	-	Helianthus annuus	core promoter element around -30 of transcription start	Promoter related element
FtUGT10	TATA-box	TATAA	93	5	-	Arabidopsis thaliana	core promoter element around -30 of transcription start	Promoter related element
FtUGT10	TATA-box	TATA	94	4	+	Arabidopsis thaliana	core promoter element around -30 of transcription start	Promoter related element
FtUGT10	TATA-box	ATATAA	135	6	+	Brassica oleracea	core promoter element around -30 of transcription start	Promoter related element
FtUGT10	TATA-box	TATA	136	4	+	Arabidopsis thaliana	core promoter element around -30 of transcription start	Promoter related element
FtUGT10	TATA-box	TATA	170	4	+	Arabidopsis thaliana	core promoter element around -30 of transcription start	Promoter related element
FtUGT10	TATA-box	ATATAA	222	6	+	Brassica oleracea	core promoter element around -30 of transcription start	Promoter related element
FtUGT10	TATA-box	TATA	223	4	+	Arabidopsis thaliana	core promoter element around -30 of transcription start	Promoter related element
FtUGT10	TATA-box	ATATAT	254	6	+	Brassica napus	core promoter element around -30 of transcription start	Promoter related element
FtUGT10	TATA-box	TATA	255	4	+	Arabidopsis thaliana	core promoter element around -30 of transcription start	Promoter related element
FtUGT10	TATA-box	TATA	284	4	+	Arabidopsis thaliana	core promoter element around -30 of transcription start	Promoter related element
FtUGT10	TATA-box	ATATAT	291	6	+	Brassica napus	core promoter element around -30 of transcription start	Promoter related element
FtUGT10	TATA-box	TATA	292	4	+	Arabidopsis thaliana	core promoter element around -30 of transcription start	Promoter related element
FtUGT10	TATA-box	TATA	335	4	+	Arabidopsis thaliana	core promoter element around -30 of transcription start	Promoter related element
FtUGT10	TATA-box	ATATAA	434	6	+	Brassica oleracea	core promoter element around -30 of transcription start	Promoter related element
FtUGT10	TATA-box	TATA	435	4	+	Arabidopsis thaliana	core promoter element around -30 of transcription start	Promoter related element
FtUGT10	TATA-box	TACAAAA	485	7	+	Oryza sativa	core promoter element around -30 of transcription start	Promoter related element
FtUGT10	TATA-box	TATAAGAA	567	8	-	Zea mays	core promoter element around -30 of transcription start	Promoter related element
FtUGT10	TATA-box	TATAA	570	5	-	Arabidopsis thaliana	core promoter element around -30 of transcription start	Promoter related element
FtUGT10	TATA-box	TATA	571	4	+	Arabidopsis thaliana	core promoter element around -30 of transcription start	Promoter related element
FtUGT10	TATA-box	ATATAA	595	6	+	Brassica oleracea	core promoter element around -30 of transcription start	Promoter related element
FtUGT10	TATA-box	TATA	596	4	+	Arabidopsis thaliana	core promoter element around -30 of transcription start	Promoter related element
FtUGT10	TATA-box	TATA	817	4	+	Arabidopsis thaliana	core promoter element around -30 of transcription start	Promoter related element
FtUGT10	TATA-box	TATAAAA	1477	7	-	Pisum sativum	core promoter element around -30 of transcription start	Promoter related element
FtUGT10	TATA-box	TATAAA	1478	6	-	Helianthus annuus	core promoter element around -30 of transcription start	Promoter related element
FtUGT10	TATA-box	TATAA	1479	5	-	Arabidopsis thaliana	core promoter element around -30 of transcription start	Promoter related element
FtUGT10	TATA-box	TATA	1480	4	-	Arabidopsis thaliana	core promoter element around -30 of transcription start	Promoter related element
FtUGT10	TATA-box	ATTATA	1531	6	+	Brassica napus	core promoter element around -30 of transcription start	Promoter related element
FtUGT10	TATA-box	TATAA	1532	5	-	Arabidopsis thaliana	core promoter element around -30 of transcription start	Promoter related element
FtUGT10	TATA-box	TATA	1533	4	-	Arabidopsis thaliana	core promoter element around -30 of transcription start	Promoter related element
FtUGT10	TATA-box	TATATA	1562	6	-	Arabidopsis thaliana	core promoter element around -30 of transcription start	Promoter related element
FtUGT10	TATA-box	ATATAA	1563	6	+	Brassica oleracea	core promoter element around -30 of transcription start	Promoter related element
FtUGT10	TATA-box	TATA	1564	4	-	Arabidopsis thaliana	core promoter element around -30 of transcription start	Promoter related element
FtUGT10	TATA-box	TATAAAA	1600	7	-	Pisum sativum	core promoter element around -30 of transcription start	Promoter related element
FtUGT10	TATA-box	TATAAA	1601	6	-	Helianthus annuus	core promoter element around -30 of transcription start	Promoter related element
FtUGT10	TATA-box	TATAA	1602	5	-	Arabidopsis thaliana	core promoter element around -30 of transcription start	Promoter related element
FtUGT10	TATA-box	TATA	1603	4	-	Arabidopsis thaliana	core promoter element around -30 of transcription start	Promoter related element
FtUGT10	TATA-box	ccTATAAAaa	1610	9	+	Arabidopsis thaliana	core promoter element around -30 of transcription start	Promoter related element
FtUGT10	TATA-box	TATA	1612	4	-	Arabidopsis thaliana	core promoter element around -30 of transcription start	Promoter related element
FtUGT10	TATA-box	ATTATA	1642	6	+	Brassica napus	core promoter element around -30 of transcription start	Promoter related element
FtUGT10	TATA-box	TATAA	1643	5	-	Arabidopsis thaliana	core promoter element around -30 of transcription start	Promoter related element
FtUGT10	TATA-box	TATA	1644	4	-	Arabidopsis thaliana	core promoter element around -30 of transcription start	Promoter related element
FtUGT10	TATA-box	TATATA	1671	6	-	Arabidopsis thaliana	core promoter element around -30 of transcription start	Promoter related element
FtUGT10	TATA-box	ATATAA	1672	6	+	Brassica oleracea	core promoter element around -30 of transcription start	Promoter related element
FtUGT10	TATA-box	TATA	1673	4	-	Arabidopsis thaliana	core promoter element around -30 of transcription start	Promoter related element
FtUGT10	TATA-box	ATTATA	1686	6	+	Brassica napus	core promoter element around -30 of transcription start	Promoter related element
FtUGT10	TATA-box	TATATAA	1687	7	-	Arabidopsis thaliana	core promoter element around -30 of transcription start	Promoter related element
FtUGT10	TATA-box	TATATA	1688	6	-	Arabidopsis thaliana	core promoter element around -30 of transcription start	Promoter related element
FtUGT10	TATA-box	TATA	1690	4	-	Arabidopsis thaliana	core promoter element around -30 of transcription start	Promoter related element
FtUGT10	TATA-box	TATAAAA	1706	7	-	Pisum sativum	core promoter element around -30 of transcription start	Promoter related element
FtUGT10	TATA-box	TATAAA	1707	6	-	Helianthus annuus	core promoter element around -30 of transcription start	Promoter related element
FtUGT10	TATA-box	TATAA	1708	5	-	Arabidopsis thaliana	core promoter element around -30 of transcription start	Promoter related element
FtUGT10	TATA-box	TATA	1709	4	-	Arabidopsis thaliana	core promoter element around -30 of transcription start	Promoter related element
FtUGT10	TATA-box	ccTATAAAaa	1717	9	+	Arabidopsis thaliana	core promoter element around -30 of transcription start	Promoter related element
FtUGT10	TATA-box	ATATAA	1718	6	+	Brassica oleracea	core promoter element around -30 of transcription start	Promoter related element
FtUGT10	TATA-box	TATA	1719	4	-	Arabidopsis thaliana	core promoter element around -30 of transcription start	Promoter related element
FtUGT10	TATA-box	ATTATA	1732	6	+	Brassica napus	core promoter element around -30 of transcription start	Promoter related element
FtUGT10	TATA-box	TATAA	1733	5	-	Arabidopsis thaliana	core promoter element around -30 of transcription start	Promoter related element
FtUGT10	TATA-box	TATA	1734	4	-	Arabidopsis thaliana	core promoter element around -30 of transcription start	Promoter related element
FtUGT10	TATA-box	ATTATA	1742	6	+	Brassica napus	core promoter element around -30 of transcription start	Promoter related element
FtUGT10	TATA-box	TATATAA	1743	7	-	Arabidopsis thaliana	core promoter element around -30 of transcription start	Promoter related element
FtUGT10	TATA-box	TATATA	1744	6	-	Arabidopsis thaliana	core promoter element around -30 of transcription start	Promoter related element
FtUGT10	TATA-box	ATATAT	1745	6	-	Brassica napus	core promoter element around -30 of transcription start	Promoter related element
FtUGT10	TATA-box	TATATA	1746	6	-	Arabidopsis thaliana	core promoter element around -30 of transcription start	Promoter related element
FtUGT10	TATA-box	ATATAT	1747	6	-	Brassica napus	core promoter element around -30 of transcription start	Promoter related element
FtUGT10	TATA-box	TATATA	1748	6	-	Arabidopsis thaliana	core promoter element around -30 of transcription start	Promoter related element
FtUGT10	TATA-box	ATATAT	1749	6	-	Brassica napus	core promoter element around -30 of transcription start	Promoter related element
FtUGT10	TATA-box	TATATA	1750	6	-	Arabidopsis thaliana	core promoter element around -30 of transcription start	Promoter related element
FtUGT10	TATA-box	ATATAT	1751	6	-	Brassica napus	core promoter element around -30 of transcription start	Promoter related element
FtUGT10	TATA-box	TATATA	1752	6	-	Arabidopsis thaliana	core promoter element around -30 of transcription start	Promoter related element
FtUGT10	TATA-box	ATATAT	1753	6	-	Brassica napus	core promoter element around -30 of transcription start	Promoter related element
FtUGT10	TATA-box	TATATA	1754	6	-	Arabidopsis thaliana	core promoter element around -30 of transcription start	Promoter related element
FtUGT10	TATA-box	ATATAT	1755	6	-	Brassica napus	core promoter element around -30 of transcription start	Promoter related element
FtUGT10	TATA-box	TATATA	1756	6	-	Arabidopsis thaliana	core promoter element around -30 of transcription start	Promoter related element
FtUGT10	TATA-box	ATATAT	1757	6	-	Brassica napus	core promoter element around -30 of transcription start	Promoter related element
FtUGT10	TATA-box	TATATA	1758	6	-	Arabidopsis thaliana	core promoter element around -30 of transcription start	Promoter related element
FtUGT10	TATA-box	ATATAT	1759	6	-	Brassica napus	core promoter element around -30 of transcription start	Promoter related element
FtUGT10	TATA-box	TATATA	1760	6	-	Arabidopsis thaliana	core promoter element around -30 of transcription start	Promoter related element
FtUGT10	TATA-box	ATATAT	1761	6	-	Brassica napus	core promoter element around -30 of transcription start	Promoter related element
FtUGT10	TATA-box	TATATA	1762	6	-	Arabidopsis thaliana	core promoter element around -30 of transcription start	Promoter related element
FtUGT10	TATA-box	ATATAT	1763	6	-	Brassica napus	core promoter element around -30 of transcription start	Promoter related element
FtUGT10	TATA-box	TATATA	1764	6	-	Arabidopsis thaliana	core promoter element around -30 of transcription start	Promoter related element
FtUGT10	TATA-box	ATATAT	1765	6	-	Brassica napus	core promoter element around -30 of transcription start	Promoter related element
FtUGT10	TATA-box	TATATA	1766	6	-	Arabidopsis thaliana	core promoter element around -30 of transcription start	Promoter related element
FtUGT10	TATA-box	ATATAT	1767	6	-	Brassica napus	core promoter element around -30 of transcription start	Promoter related element
FtUGT10	TATA-box	TATATA	1768	6	-	Arabidopsis thaliana	core promoter element around -30 of transcription start	Promoter related element
FtUGT10	TATA-box	ATATAT	1769	6	-	Brassica napus	core promoter element around -30 of transcription start	Promoter related element
FtUGT10	TATA-box	TATATA	1770	6	-	Arabidopsis thaliana	core promoter element around -30 of transcription start	Promoter related element
FtUGT10	TATA-box	ATATAT	1771	6	-	Brassica napus	core promoter element around -30 of transcription start	Promoter related element
FtUGT10	TATA-box	TATATA	1772	6	-	Arabidopsis thaliana	core promoter element around -30 of transcription start	Promoter related element
FtUGT10	TATA-box	ATATAT	1773	6	-	Brassica napus	core promoter element around -30 of transcription start	Promoter related element
FtUGT10	TATA-box	TATATA	1774	6	-	Arabidopsis thaliana	core promoter element around -30 of transcription start	Promoter related element
FtUGT10	TATA-box	ATATAT	1775	6	-	Brassica napus	core promoter element around -30 of transcription start	Promoter related element
FtUGT10	TATA-box	TATATA	1776	6	-	Arabidopsis thaliana	core promoter element around -30 of transcription start	Promoter related element
FtUGT10	TATA-box	ATATAT	1777	6	-	Brassica napus	core promoter element around -30 of transcription start	Promoter related element
FtUGT10	TATA-box	TATATA	1778	6	-	Arabidopsis thaliana	core promoter element around -30 of transcription start	Promoter related element
FtUGT10	TATA-box	ATATAT	1779	6	-	Brassica napus	core promoter element around -30 of transcription start	Promoter related element
FtUGT10	TATA-box	TATATA	1780	6	-	Arabidopsis thaliana	core promoter element around -30 of transcription start	Promoter related element
FtUGT10	TATA-box	ATATAT	1781	6	-	Brassica napus	core promoter element around -30 of transcription start	Promoter related element
FtUGT10	TATA-box	TATATA	1782	6	-	Arabidopsis thaliana	core promoter element around -30 of transcription start	Promoter related element
FtUGT10	TATA-box	ATATAT	1783	6	-	Brassica napus	core promoter element around -30 of transcription start	Promoter related element
FtUGT10	TATA-box	TATATA	1784	6	-	Arabidopsis thaliana	core promoter element around -30 of transcription start	Promoter related element
FtUGT10	TATA-box	ATATAT	1785	6	-	Brassica napus	core promoter element around -30 of transcription start	Promoter related element
FtUGT10	TATA-box	TATATA	1786	6	-	Arabidopsis thaliana	core promoter element around -30 of transcription start	Promoter related element
FtUGT10	TATA-box	ATATAT	1787	6	-	Brassica napus	core promoter element around -30 of transcription start	Promoter related element
FtUGT10	TATA-box	TATATA	1788	6	-	Arabidopsis thaliana	core promoter element around -30 of transcription start	Promoter related element
FtUGT10	TATA-box	ATATAT	1789	6	-	Brassica napus	core promoter element around -30 of transcription start	Promoter related element
FtUGT10	TATA-box	TATATA	1790	6	-	Arabidopsis thaliana	core promoter element around -30 of transcription start	Promoter related element
FtUGT10	TATA-box	ATATAT	1791	6	-	Brassica napus	core promoter element around -30 of transcription start	Promoter related element
FtUGT10	TATA-box	TATATA	1792	6	-	Arabidopsis thaliana	core promoter element around -30 of transcription start	Promoter related element
FtUGT10	TATA-box	ATATAT	1793	6	-	Brassica napus	core promoter element around -30 of transcription start	Promoter related element
FtUGT10	TATA-box	TATATA	1794	6	-	Arabidopsis thaliana	core promoter element around -30 of transcription start	Promoter related element
FtUGT10	TATA-box	ATATAT	1795	6	-	Brassica napus	core promoter element around -30 of transcription start	Promoter related element
FtUGT10	TATA-box	TATATA	1796	6	-	Arabidopsis thaliana	core promoter element around -30 of transcription start	Promoter related element
FtUGT10	TATA-box	ATATAT	1797	6	-	Brassica napus	core promoter element around -30 of transcription start	Promoter related element
FtUGT10	TATA-box	TATATA	1798	6	-	Arabidopsis thaliana	core promoter element around -30 of transcription start	Promoter related element
FtUGT10	TATA-box	ATATAT	1799	6	-	Brassica napus	core promoter element around -30 of transcription start	Promoter related element
FtUGT10	TATA-box	TATATA	1800	6	-	Arabidopsis thaliana	core promoter element around -30 of transcription start	Promoter related element
FtUGT10	TATA-box	ATATAT	1801	6	-	Brassica napus	core promoter element around -30 of transcription start	Promoter related element
FtUGT10	TATA-box	TATATA	1802	6	-	Arabidopsis thaliana	core promoter element around -30 of transcription start	Promoter related element
FtUGT10	TATA-box	ATATAT	1803	6	-	Brassica napus	core promoter element around -30 of transcription start	Promoter related element
FtUGT10	TATA-box	TATATA	1804	6	-	Arabidopsis thaliana	core promoter element around -30 of transcription start	Promoter related element
FtUGT10	TATA-box	ATATAT	1805	6	-	Brassica napus	core promoter element around -30 of transcription start	Promoter related element
FtUGT10	TATA-box	TATATA	1806	6	-	Arabidopsis thaliana	core promoter element around -30 of transcription start	Promoter related element
FtUGT10	TATA-box	TATA	1808	4	-	Arabidopsis thaliana	core promoter element around -30 of transcription start	Promoter related element
FtUGT10	TATA-box	TATA	1939	4	-	Arabidopsis thaliana	core promoter element around -30 of transcription start	Promoter related element
FtUGT10	as-1	TGACG	1631	5	+	Arabidopsis thaliana		Devolepment related elements
FtUGT10	GT1-motif	GGTTAA	350	6	+	Arabidopsis thaliana	light responsive element	Light responsive elements
FtUGT10	TCT-motif	TCTTAC	1268	6	-	Arabidopsis thaliana	part of a light responsive element	Light responsive elements
FtUGT10	Myb	TAACTG	1887	6	-	Arabidopsis thaliana		Other elements
FtUGT10	A-box	CCGTCC	1906	6	+	Petroselinum crispum	cis-acting regulatory element	Promoter related element
FtUGT10	W box	TTGACC	1212	6	+	Arabidopsis thaliana		Environmental stress-related element
FtUGT10	CAAT-box	CAAT	63	4	+	Nicotiana glutinosa		Promoter related element
FtUGT10	CAAT-box	CAAT	213	4	+	Nicotiana glutinosa		Promoter related element
FtUGT10	CAAT-box	CAAT	220	4	+	Nicotiana glutinosa		Promoter related element
FtUGT10	CAAT-box	CAAT	274	4	+	Nicotiana glutinosa		Promoter related element
FtUGT10	CAAT-box	CAAT	319	4	+	Nicotiana glutinosa		Promoter related element
FtUGT10	CAAT-box	CAAAT	323	5	-	Pisum sativum	common cis-acting element in promoter and enhancer regions	Promoter related element
FtUGT10	CAAT-box	CAAAT	373	5	-	Pisum sativum	common cis-acting element in promoter and enhancer regions	Promoter related element
FtUGT10	CAAT-box	CAAT	411	4	+	Nicotiana glutinosa		Promoter related element
FtUGT10	CAAT-box	CAAT	413	4	-	Nicotiana glutinosa		Promoter related element
FtUGT10	CAAT-box	CAAAT	427	5	-	Pisum sativum	common cis-acting element in promoter and enhancer regions	Promoter related element
FtUGT10	CAAT-box	CAAAT	557	5	-	Pisum sativum	common cis-acting element in promoter and enhancer regions	Promoter related element
FtUGT10	CAAT-box	CAAT	637	4	+	Nicotiana glutinosa		Promoter related element
FtUGT10	CAAT-box	CCAAT	849	5	-	Arabidopsis thaliana	common cis-acting element in promoter and enhancer regions	Promoter related element
FtUGT10	CAAT-box	CAAT	1183	4	+	Nicotiana glutinosa		Promoter related element
FtUGT10	CAAT-box	CAAAT	1436	5	-	Pisum sativum	common cis-acting element in promoter and enhancer regions	Promoter related element
FtUGT10	CAAT-box	CAAAT	1506	5	-	Pisum sativum	common cis-acting element in promoter and enhancer regions	Promoter related element
FtUGT10	CAAT-box	CAAT	1624	4	+	Nicotiana glutinosa		Promoter related element
FtUGT10	CAAT-box	CAAT	1626	4	-	Nicotiana glutinosa		Promoter related element
FtUGT10	CAAT-box	CAAT	1822	4	-	Nicotiana glutinosa		Promoter related element
FtUGT10	CAAT-box	CAAT	1963	4	-	Nicotiana glutinosa		Promoter related element
FtUGT10	TATA	TATAAAAT	69	8	-	Arabidopsis thaliana		Other elements
FtUGT10	TATA	TATAAAAT	136	8	+	Arabidopsis thaliana		Other elements
FtUGT10	3-AF1 binding site	TAAGAGAGGAA	889	10	+	Solanum tuberosum	light responsive element	Light responsive elements
FtUGT10	ATCT-motif	AATCTAATCC	433	9	+	Pisum sativum	part of a conserved DNA module involved in light responsiveness	Light responsive elements
FtUGT10	TATC-box	TATCCCA	122	7	-	Oryza sativa	cis-acting element involved in gibberellin-responsiveness	Hormone responsive elements
FtUGT10	Unnamed__2	AACCTAACCT	1260	9	-	Petroselinum hortense		Other elements
FtUGT10	Unnamed__2	AACCTAACCT	1828	9	+	Petroselinum hortense		Other elements
FtUGT10	CGTCA-motif	CGTCA	1631	5	-	Hordeum vulgare	cis-acting regulatory element involved in the MeJA-responsiveness	Hormone responsive elements
FtUGT10		motif_sequence	239	4	+	organism	short_function	Other elements
FtUGT10		motif_sequence	311	4	-	organism	short_function	Other elements
FtUGT10		motif_sequence	327	4	-	organism	short_function	Other elements
FtUGT10		motif_sequence	547	4	+	organism	short_function	Other elements
FtUGT10		motif_sequence	564	4	+	organism	short_function	Other elements
FtUGT10		motif_sequence	722	4	+	organism	short_function	Other elements
FtUGT10		motif_sequence	740	4	+	organism	short_function	Other elements
FtUGT10		motif_sequence	994	4	+	organism	short_function	Other elements
FtUGT10		motif_sequence	1069	4	+	organism	short_function	Other elements
FtUGT10		motif_sequence	1090	4	+	organism	short_function	Other elements
FtUGT10		motif_sequence	1234	4	+	organism	short_function	Other elements
FtUGT10		motif_sequence	1398	4	-	organism	short_function	Other elements
FtUGT10		motif_sequence	1915	4	+	organism	short_function	Other elements
FtUGT10		motif_sequence	1979	4	-	organism	short_function	Other elements
FtUGT10	MYC	CAATTG	411	6	+	Arabidopsis thaliana		Other elements
FtUGT10	MYC	CATGTG	1089	6	+	Arabidopsis thaliana		Other elements
FtUGT10	MYC	CATTTG	1505	6	+	Arabidopsis thaliana		Other elements
FtUGT10	MYC	CAATTG	1624	6	-	Arabidopsis thaliana		Other elements
FtUGT10	AAGAA-motif	GAAAGAA	300	7	+	Avena sativa		Devolepment related elements
FtUGT10	ARE	AAACCA	912	6	+	Zea mays	cis-acting regulatory element essential for the anaerobic induction	Environmental stress-related element
FtUGT10	ARE	AAACCA	1045	6	-	Zea mays	cis-acting regulatory element essential for the anaerobic induction	Environmental stress-related element
FtUGT10	ARE	AAACCA	1129	6	-	Zea mays	cis-acting regulatory element essential for the anaerobic induction	Environmental stress-related element
FtUGT10	ARE	AAACCA	1321	6	-	Zea mays	cis-acting regulatory element essential for the anaerobic induction	Environmental stress-related element
FtUGT10	G-Box	CACGTT	47	6	-	Pisum sativum	cis-acting regulatory element involved in light responsiveness	Light responsive elements
FtUGT10	Myc	TCTCTTA	1098	7	-	Arabidopsis thaliana		Other elements
FtUGT10	LTR	CCGAAA	522	6	+	Hordeum vulgare	cis-acting element involved in low-temperature responsiveness	Environmental stress-related element
FtUGT10	LTR	CCGAAA	1378	6	+	Hordeum vulgare	cis-acting element involved in low-temperature responsiveness	Environmental stress-related element
FtUGT10	Unnamed__1	CGTGG	120	5	+	Zea mays		Site-binding related elements
FtUGT10	Unnamed__1	CGTGG	1203	5	+	Zea mays		Site-binding related elements
FtUGT100	Box III	atCATTTTCACt	536	11	-	Pisum sativum	protein binding site	Site-binding related elements
FtUGT100	Unnamed__1	CGTGG	578	5	-	Zea mays		Site-binding related elements
FtUGT100	Unnamed__1	CGTGG	1881	5	-	Zea mays		Site-binding related elements
FtUGT100	Unnamed__8	TCCACGTAGA	1880	9	+	Zea mays		Other elements
FtUGT100	HD-Zip 1	CAAT(A/T)ATTG	955	8.5	+	Arabidopsis thaliana	element involved in differentiation of the palisade mesophyll cells	Devolepment related elements
FtUGT100	G-Box	CACGTT	579	6	+	Pisum sativum	cis-acting regulatory element involved in light responsiveness	Light responsive elements
FtUGT100	G-Box	CACGTT	793	6	-	Pisum sativum	cis-acting regulatory element involved in light responsiveness	Light responsive elements
FtUGT100	G-Box	CACGTT	1657	6	-	Pisum sativum	cis-acting regulatory element involved in light responsiveness	Light responsive elements
FtUGT100	G-box	CACGAC	726	6	+	Zea mays	cis-acting regulatory element involved in light responsiveness	Light responsive elements
FtUGT100	G-box	CACGTC	729	6	-	Zea mays	cis-acting regulatory element involved in light responsiveness	Light responsive elements
FtUGT100	G-box	CACGAC	1048	6	-	Zea mays	cis-acting regulatory element involved in light responsiveness	Light responsive elements
FtUGT100	G-box	CACGTC	1157	6	-	Zea mays	cis-acting regulatory element involved in light responsiveness	Light responsive elements
FtUGT100	G-box	TACGTG	1882	6	-	Arabidopsis thaliana	cis-acting regulatory element involved in light responsiveness	Light responsive elements
FtUGT100	ABRE3a	TACGTG	1882	6	-	Zea mays		Other elements
FtUGT100	MYC	CAATTG	207	6	+	Arabidopsis thaliana		Other elements
FtUGT100	MYC	CATTTG	471	6	-	Arabidopsis thaliana		Other elements
FtUGT100	MYC	CATTTG	630	6	-	Arabidopsis thaliana		Other elements
FtUGT100	MYC	CATGTG	716	6	-	Arabidopsis thaliana		Other elements
FtUGT100	MYC	CAATTG	911	6	+	Arabidopsis thaliana		Other elements
FtUGT100	MYC	CATTTG	999	6	+	Arabidopsis thaliana		Other elements
FtUGT100	MYC	CATTTG	1055	6	-	Arabidopsis thaliana		Other elements
FtUGT100	MYC	CATGTG	1119	6	+	Arabidopsis thaliana		Other elements
FtUGT100	MYC	CATGTG	1144	6	+	Arabidopsis thaliana		Other elements
FtUGT100	MYC	CAATTG	1346	6	-	Arabidopsis thaliana		Other elements
FtUGT100	MYC	CATTTG	1434	6	+	Arabidopsis thaliana		Other elements
FtUGT100	MYC	CATGTG	1894	6	-	Arabidopsis thaliana		Other elements
FtUGT100	Myb-binding site	CAACAG	40	6	-	Nicotiana tabacum		Other elements
FtUGT100	ERE	ATTTCATA	1458	8	+	Nicotiana glutinos		Hormone responsive elements
FtUGT100	ERE	ATTTTAAA	1520	8	+	Nicotiana glutinos		Hormone responsive elements
FtUGT100	ERE	ATTTTAAA	1522	8	-	Nicotiana glutinos		Hormone responsive elements
FtUGT100		motif_sequence	429	4	+	organism	short_function	Other elements
FtUGT100		motif_sequence	903	4	+	organism	short_function	Other elements
FtUGT100		motif_sequence	1277	4	-	organism	short_function	Other elements
FtUGT100		motif_sequence	1338	4	+	organism	short_function	Other elements
FtUGT100		motif_sequence	1637	4	-	organism	short_function	Other elements
FtUGT100		motif_sequence	1781	4	-	organism	short_function	Other elements
FtUGT100		motif_sequence	1835	4	-	organism	short_function	Other elements
FtUGT100		motif_sequence	1865	4	-	organism	short_function	Other elements
FtUGT100	chs-Unit 1 m1	ACCTAACCCGG	292	10	+	Zea mays	part of a light responsive element	Light responsive elements
FtUGT100	chs-Unit 1 m1	ACCTAACCCGG	395	10	-	Zea mays	part of a light responsive element	Light responsive elements
FtUGT100	CARE	CAACTCAC	796	8	-	Oryza sativa		Other elements
FtUGT100	Unnamed__12	TCCACGTAGA	1880	9	+	Zea mays		Other elements
FtUGT100	AuxRR-core	GGTCCAT	1395	7	-	Nicotiana tabacum	cis-acting regulatory element involved in auxin responsiveness	Hormone responsive elements
FtUGT100	CGTCA-motif	CGTCA	1156	5	-	Hordeum vulgare	cis-acting regulatory element involved in the MeJA-responsiveness	Hormone responsive elements
FtUGT100	CGTCA-motif	CGTCA	1420	5	+	Hordeum vulgare	cis-acting regulatory element involved in the MeJA-responsiveness	Hormone responsive elements
FtUGT100	CAAT-box	CAAAT	69	5	-	Pisum sativum	common cis-acting element in promoter and enhancer regions	Promoter related element
FtUGT100	CAAT-box	CAAAT	115	5	-	Pisum sativum	common cis-acting element in promoter and enhancer regions	Promoter related element
FtUGT100	CAAT-box	CAAT	150	4	+	Nicotiana glutinosa		Promoter related element
FtUGT100	CAAT-box	CCAAT	156	5	-	Arabidopsis thaliana	common cis-acting element in promoter and enhancer regions	Promoter related element
FtUGT100	CAAT-box	CCAAT	206	5	+	Arabidopsis thaliana	common cis-acting element in promoter and enhancer regions	Promoter related element
FtUGT100	CAAT-box	CAAT	207	4	+	Nicotiana glutinosa		Promoter related element
FtUGT100	CAAT-box	CAAT	209	4	-	Nicotiana glutinosa		Promoter related element
FtUGT100	CAAT-box	CAAT	219	4	-	Nicotiana glutinosa		Promoter related element
FtUGT100	CAAT-box	CAAT	263	4	-	Nicotiana glutinosa		Promoter related element
FtUGT100	CAAT-box	CCAAT	341	5	-	Arabidopsis thaliana	common cis-acting element in promoter and enhancer regions	Promoter related element
FtUGT100	CAAT-box	CAAAT	365	5	-	Pisum sativum	common cis-acting element in promoter and enhancer regions	Promoter related element
FtUGT100	CAAT-box	CAAT	437	4	-	Nicotiana glutinosa		Promoter related element
FtUGT100	CAAT-box	CAAT	451	4	-	Nicotiana glutinosa		Promoter related element
FtUGT100	CAAT-box	CAAAT	457	5	-	Pisum sativum	common cis-acting element in promoter and enhancer regions	Promoter related element
FtUGT100	CAAT-box	CAAAT	471	5	+	Pisum sativum	common cis-acting element in promoter and enhancer regions	Promoter related element
FtUGT100	CAAT-box	CAAT	482	4	+	Nicotiana glutinosa		Promoter related element
FtUGT100	CAAT-box	CAAAT	484	5	-	Pisum sativum	common cis-acting element in promoter and enhancer regions	Promoter related element
FtUGT100	CAAT-box	CAAT	492	4	+	Nicotiana glutinosa		Promoter related element
FtUGT100	CAAT-box	CAAT	499	4	+	Nicotiana glutinosa		Promoter related element
FtUGT100	CAAT-box	CAAT	510	4	+	Nicotiana glutinosa		Promoter related element
FtUGT100	CAAT-box	CAAT	524	4	-	Nicotiana glutinosa		Promoter related element
FtUGT100	CAAT-box	CAAAT	533	5	-	Pisum sativum	common cis-acting element in promoter and enhancer regions	Promoter related element
FtUGT100	CAAT-box	CCAAT	561	5	+	Arabidopsis thaliana	common cis-acting element in promoter and enhancer regions	Promoter related element
FtUGT100	CAAT-box	CAAT	562	4	+	Nicotiana glutinosa		Promoter related element
FtUGT100	CAAT-box	CAAT	591	4	+	Nicotiana glutinosa		Promoter related element
FtUGT100	CAAT-box	CAAT	599	4	-	Nicotiana glutinosa		Promoter related element
FtUGT100	CAAT-box	CAAAT	630	5	+	Pisum sativum	common cis-acting element in promoter and enhancer regions	Promoter related element
FtUGT100	CAAT-box	CAAT	675	4	-	Nicotiana glutinosa		Promoter related element
FtUGT100	CAAT-box	CAAT	710	4	+	Nicotiana glutinosa		Promoter related element
FtUGT100	CAAT-box	CAAT	805	4	-	Nicotiana glutinosa		Promoter related element
FtUGT100	CAAT-box	CAAAT	852	5	-	Pisum sativum	common cis-acting element in promoter and enhancer regions	Promoter related element
FtUGT100	CAAT-box	CAAT	873	4	-	Nicotiana glutinosa		Promoter related element
FtUGT100	CAAT-box	CAAT	894	4	+	Nicotiana glutinosa		Promoter related element
FtUGT100	CAAT-box	CAAT	911	4	+	Nicotiana glutinosa		Promoter related element
FtUGT100	CAAT-box	CAAT	913	4	-	Nicotiana glutinosa		Promoter related element
FtUGT100	CAAT-box	CAAT	951	4	+	Nicotiana glutinosa		Promoter related element
FtUGT100	CAAT-box	CAAT	955	4	+	Nicotiana glutinosa		Promoter related element
FtUGT100	CAAT-box	CAAT	960	4	-	Nicotiana glutinosa		Promoter related element
FtUGT100	CAAT-box	CAAAT	966	5	+	Pisum sativum	common cis-acting element in promoter and enhancer regions	Promoter related element
FtUGT100	CAAT-box	CAAAT	978	5	+	Pisum sativum	common cis-acting element in promoter and enhancer regions	Promoter related element
FtUGT100	CAAT-box	CAAT	988	4	+	Nicotiana glutinosa		Promoter related element
FtUGT100	CAAT-box	CAAAT	1000	5	-	Pisum sativum	common cis-acting element in promoter and enhancer regions	Promoter related element
FtUGT100	CAAT-box	CAAT	1024	4	-	Nicotiana glutinosa		Promoter related element
FtUGT100	CAAT-box	CAAAT	1055	5	+	Pisum sativum	common cis-acting element in promoter and enhancer regions	Promoter related element
FtUGT100	CAAT-box	CAAT	1103	4	-	Nicotiana glutinosa		Promoter related element
FtUGT100	CAAT-box	CAAT	1138	4	+	Nicotiana glutinosa		Promoter related element
FtUGT100	CAAT-box	CCAAT	1211	5	-	Arabidopsis thaliana	common cis-acting element in promoter and enhancer regions	Promoter related element
FtUGT100	CAAT-box	CCAAT	1264	5	+	Arabidopsis thaliana	common cis-acting element in promoter and enhancer regions	Promoter related element
FtUGT100	CAAT-box	CAAT	1265	4	+	Nicotiana glutinosa		Promoter related element
FtUGT100	CAAT-box	CAAT	1308	4	-	Nicotiana glutinosa		Promoter related element
FtUGT100	CAAT-box	CAAT	1329	4	+	Nicotiana glutinosa		Promoter related element
FtUGT100	CAAT-box	CAAT	1346	4	+	Nicotiana glutinosa		Promoter related element
FtUGT100	CAAT-box	CAAT	1348	4	-	Nicotiana glutinosa		Promoter related element
FtUGT100	CAAT-box	CAAT	1386	4	+	Nicotiana glutinosa		Promoter related element
FtUGT100	CAAT-box	CAAT	1390	4	+	Nicotiana glutinosa		Promoter related element
FtUGT100	CAAT-box	CAAAT	1401	5	+	Pisum sativum	common cis-acting element in promoter and enhancer regions	Promoter related element
FtUGT100	CAAT-box	CAAAT	1413	5	+	Pisum sativum	common cis-acting element in promoter and enhancer regions	Promoter related element
FtUGT100	CAAT-box	CAAAT	1423	5	+	Pisum sativum	common cis-acting element in promoter and enhancer regions	Promoter related element
FtUGT100	CAAT-box	CAAAT	1435	5	-	Pisum sativum	common cis-acting element in promoter and enhancer regions	Promoter related element
FtUGT100	CAAT-box	CAAT	1451	4	+	Nicotiana glutinosa		Promoter related element
FtUGT100	CAAT-box	CAAT	1545	4	+	Nicotiana glutinosa		Promoter related element
FtUGT100	CAAT-box	CAAT	1573	4	-	Nicotiana glutinosa		Promoter related element
FtUGT100	CAAT-box	CAAT	1582	4	+	Nicotiana glutinosa		Promoter related element
FtUGT100	CAAT-box	CAAT	1611	4	-	Nicotiana glutinosa		Promoter related element
FtUGT100	CAAT-box	CAAT	1677	4	-	Nicotiana glutinosa		Promoter related element
FtUGT100	CAAT-box	CAAAT	1716	5	+	Pisum sativum	common cis-acting element in promoter and enhancer regions	Promoter related element
FtUGT100	CAAT-box	CAAAT	1935	5	-	Pisum sativum	common cis-acting element in promoter and enhancer regions	Promoter related element
FtUGT100	CAAT-box	CCAAT	1940	5	-	Arabidopsis thaliana	common cis-acting element in promoter and enhancer regions	Promoter related element
FtUGT100	CAAT-box	CAAAT	1960	5	-	Pisum sativum	common cis-acting element in promoter and enhancer regions	Promoter related element
FtUGT100	W box	TTGACC	961	6	+	Arabidopsis thaliana		Environmental stress-related element
FtUGT100	MYB	CAACAG	40	6	-	Arabidopsis thaliana		Other elements
FtUGT100	MYB	CAACCA	416	6	+	Arabidopsis thaliana		Other elements
FtUGT100	MYB	CAACCA	1942	6	-	Arabidopsis thaliana		Other elements
FtUGT100	TCT-motif	TCTTAC	777	6	+	Arabidopsis thaliana	part of a light responsive element	Light responsive elements
FtUGT100	TCT-motif	TCTTAC	1205	6	+	Arabidopsis thaliana	part of a light responsive element	Light responsive elements
FtUGT100	CAT-box	GCCACT	229	6	+	Arabidopsis thaliana	cis-acting regulatory element related to meristem expression	Devolepment related elements
FtUGT100	TATA-box	TATA	201	4	+	Arabidopsis thaliana	core promoter element around -30 of transcription start	Promoter related element
FtUGT100	TATA-box	TATATTTATATTT	251	12	-	Avena sativa	core promoter element around -30 of transcription start	Promoter related element
FtUGT100	TATA-box	ATATAT	259	6	+	Brassica napus	core promoter element around -30 of transcription start	Promoter related element
FtUGT100	TATA-box	TATA	260	4	+	Arabidopsis thaliana	core promoter element around -30 of transcription start	Promoter related element
FtUGT100	TATA-box	TACATAAA	926	8	+	Oryza sativa	core promoter element around -30 of transcription start	Promoter related element
FtUGT100	TATA-box	TATAAAT	990	7	-	Brassica juncea	core promoter element around -30 of transcription start	Promoter related element
FtUGT100	TATA-box	TATAAA	991	6	-	Helianthus annuus	core promoter element around -30 of transcription start	Promoter related element
FtUGT100	TATA-box	TATAA	992	5	-	Arabidopsis thaliana	core promoter element around -30 of transcription start	Promoter related element
FtUGT100	TATA-box	TATA	993	4	+	Arabidopsis thaliana	core promoter element around -30 of transcription start	Promoter related element
FtUGT100	TATA-box	ATTATA	1497	6	+	Brassica napus	core promoter element around -30 of transcription start	Promoter related element
FtUGT100	TATA-box	TATATAA	1498	7	-	Arabidopsis thaliana	core promoter element around -30 of transcription start	Promoter related element
FtUGT100	TATA-box	TATATA	1499	6	-	Arabidopsis thaliana	core promoter element around -30 of transcription start	Promoter related element
FtUGT100	TATA-box	TATA	1501	4	-	Arabidopsis thaliana	core promoter element around -30 of transcription start	Promoter related element
FtUGT100	TATA-box	TATAAATA	1742	8	-	Daucus carota	core promoter element around -30 of transcription start	Promoter related element
FtUGT100	TATA-box	TATAAAT	1743	7	-	Brassica juncea	core promoter element around -30 of transcription start	Promoter related element
FtUGT100	TATA-box	TATAAA	1744	6	-	Helianthus annuus	core promoter element around -30 of transcription start	Promoter related element
FtUGT100	TATA-box	TATAA	1745	5	-	Arabidopsis thaliana	core promoter element around -30 of transcription start	Promoter related element
FtUGT100	TATA-box	TATA	1746	4	-	Arabidopsis thaliana	core promoter element around -30 of transcription start	Promoter related element
FtUGT100	as-1	TGACG	1156	5	+	Arabidopsis thaliana		Devolepment related elements
FtUGT100	as-1	TGACG	1420	5	-	Arabidopsis thaliana		Devolepment related elements
FtUGT100	TC-rich repeats	ATTCTCTAAC	1292	9	+	Nicotiana tabacum	cis-acting element involved in defense and stress responsiveness	Environmental stress-related element
FtUGT100	TC-rich repeats	GTTTTCTTAC	1650	9	-	Nicotiana tabacum	cis-acting element involved in defense and stress responsiveness	Environmental stress-related element
FtUGT100	AT~TATA-box	TATATA	1499	6	-	Arabidopsis thaliana		Other elements
FtUGT100	ABRE	AACCCGG	395	7	-	Arabidopsis thaliana	cis-acting element involved in the abscisic acid responsiveness	Hormone responsive elements
FtUGT100	ABRE	ACGTG	579	5	-	Arabidopsis thaliana	cis-acting element involved in the abscisic acid responsiveness	Hormone responsive elements
FtUGT100	ABRE	ACGTG	730	5	+	Arabidopsis thaliana	cis-acting element involved in the abscisic acid responsiveness	Hormone responsive elements
FtUGT100	ABRE	ACGTG	794	5	+	Arabidopsis thaliana	cis-acting element involved in the abscisic acid responsiveness	Hormone responsive elements
FtUGT100	ABRE	ACGTG	1158	5	+	Arabidopsis thaliana	cis-acting element involved in the abscisic acid responsiveness	Hormone responsive elements
FtUGT100	ABRE	ACGTG	1658	5	+	Arabidopsis thaliana	cis-acting element involved in the abscisic acid responsiveness	Hormone responsive elements
FtUGT100	ABRE	ACGTG	1882	5	-	Arabidopsis thaliana	cis-acting element involved in the abscisic acid responsiveness	Hormone responsive elements
FtUGT100	TGACG-motif	TGACG	1156	5	+	Hordeum vulgare	cis-acting regulatory element involved in the MeJA-responsiveness	Hormone responsive elements
FtUGT100	TGACG-motif	TGACG	1420	5	-	Hordeum vulgare	cis-acting regulatory element involved in the MeJA-responsiveness	Hormone responsive elements
FtUGT100	TCA-element	CCATCTTTTT	1991	9	+	Nicotiana tabacum	cis-acting element involved in salicylic acid responsiveness	Hormone responsive elements
FtUGT100	STRE	AGGGG	424	5	-	Arabidopsis thaliana		Other elements
FtUGT100	STRE	AGGGG	1804	5	+	Arabidopsis thaliana		Other elements
FtUGT100	Unnamed__10	TCCACGTAGA	1880	9	+	Zea mays		Other elements
FtUGT100	Unnamed__4	CTCC	422	4	+	Petroselinum hortense		Other elements
FtUGT100	Unnamed__4	CTCC	772	4	-	Petroselinum hortense		Other elements
FtUGT100	Unnamed__4	CTCC	1200	4	-	Petroselinum hortense		Other elements
FtUGT100	Unnamed__4	CTCC	1505	4	+	Petroselinum hortense		Other elements
FtUGT100	Sp1	GGGCGG	385	6	-	Oryza sativa	light responsive element	Light responsive elements
FtUGT100	ABRE4	CACGTA	1882	6	+	Zea mays		Other elements
FtUGT100	P-box	CCTTTTG	1811	7	-	Oryza sativa	gibberellin-responsive element	Hormone responsive elements
FtUGT100	Unnamed__14	TCCACGTAGA	1880	9	+	Zea mays		Other elements
FtUGT100	Box 4	ATTAAT	1480	6	-	Petroselinum crispum	part of a conserved DNA module involved in light responsiveness	Light responsive elements
FtUGT101		motif_sequence	147	4	-	organism	short_function	Other elements
FtUGT101		motif_sequence	173	4	+	organism	short_function	Other elements
FtUGT101		motif_sequence	947	4	+	organism	short_function	Other elements
FtUGT101		motif_sequence	953	4	-	organism	short_function	Other elements
FtUGT101		motif_sequence	992	4	-	organism	short_function	Other elements
FtUGT101		motif_sequence	1231	4	-	organism	short_function	Other elements
FtUGT101		motif_sequence	1350	4	-	organism	short_function	Other elements
FtUGT101		motif_sequence	1357	4	-	organism	short_function	Other elements
FtUGT101		motif_sequence	1441	4	+	organism	short_function	Other elements
FtUGT101		motif_sequence	1513	4	-	organism	short_function	Other elements
FtUGT101		motif_sequence	1781	4	+	organism	short_function	Other elements
FtUGT101		motif_sequence	1812	4	-	organism	short_function	Other elements
FtUGT101	AuxRR-core	GGTCCAT	332	7	-	Nicotiana tabacum	cis-acting regulatory element involved in auxin responsiveness	Hormone responsive elements
FtUGT101	AuxRR-core	GGTCCAT	1762	7	+	Nicotiana tabacum	cis-acting regulatory element involved in auxin responsiveness	Hormone responsive elements
FtUGT101	TCCC-motif	TCTCCCT	567	7	+	Spinacia oleracea	part of a light responsive element	Light responsive elements
FtUGT101	MBS	CAACTG	170	6	+	Arabidopsis thaliana	MYB binding site involved in drought-inducibility	Environmental stress-related element
FtUGT101	MBS	CAACTG	817	6	+	Arabidopsis thaliana	MYB binding site involved in drought-inducibility	Environmental stress-related element
FtUGT101	Unnamed__1	GAATTTAATTAA	1574	11	-	Glycine max	60K protein binding site	Site-binding related elements
FtUGT101	Myc	TCTCTTA	894	7	+	Arabidopsis thaliana		Other elements
FtUGT101	G-Box	CACGTG	450	6	+	Pisum sativum	cis-acting regulatory element involved in light responsiveness	Light responsive elements
FtUGT101	ARE	AAACCA	212	6	-	Zea mays	cis-acting regulatory element essential for the anaerobic induction	Environmental stress-related element
FtUGT101	ARE	AAACCA	1022	6	-	Zea mays	cis-acting regulatory element essential for the anaerobic induction	Environmental stress-related element
FtUGT101	G-box	CACGTG	450	6	+	Arabidopsis thaliana	cis-acting regulatory element involved in light responsiveness	Light responsive elements
FtUGT101	G-box	CACGAC	1944	6	+	Zea mays	cis-acting regulatory element involved in light responsiveness	Light responsive elements
FtUGT101	AAGAA-motif	GAAAGAA	674	7	+	Avena sativa		Devolepment related elements
FtUGT101	ERE	ATTTCATA	1367	8	-	Nicotiana glutinos		Hormone responsive elements
FtUGT101	ERE	ATTTCATA	1892	8	+	Nicotiana glutinos		Hormone responsive elements
FtUGT101	MYC	CATTTG	77	6	-	Arabidopsis thaliana		Other elements
FtUGT101	MYC	CATTTG	532	6	-	Arabidopsis thaliana		Other elements
FtUGT101	MYC	CATTTG	539	6	-	Arabidopsis thaliana		Other elements
FtUGT101	WUN-motif	CCATTTCAA	219	9	-	Nicotiana glutinosa		Environmental stress-related element
FtUGT101	WUN-motif	TTATTACAT	756	9	+	Nicotiana glutinosa		Environmental stress-related element
FtUGT101	ABRE	CACGTG	450	6	+	Arabidopsis thaliana	cis-acting element involved in the abscisic acid responsiveness	Hormone responsive elements
FtUGT101	ABRE	ACGTG	451	5	+	Arabidopsis thaliana	cis-acting element involved in the abscisic acid responsiveness	Hormone responsive elements
FtUGT101	ABRE	AACCCGG	1462	7	-	Arabidopsis thaliana	cis-acting element involved in the abscisic acid responsiveness	Hormone responsive elements
FtUGT101	AT~TATA-box	TATATA	733	6	+	Arabidopsis thaliana		Other elements
FtUGT101	STRE	AGGGG	667	5	+	Arabidopsis thaliana		Other elements
FtUGT101	STRE	AGGGG	880	5	+	Arabidopsis thaliana		Other elements
FtUGT101	STRE	AGGGG	1289	5	-	Arabidopsis thaliana		Other elements
FtUGT101	Unnamed__4	CTCC	461	4	-	Petroselinum hortense		Other elements
FtUGT101	Unnamed__4	CTCC	554	4	+	Petroselinum hortense		Other elements
FtUGT101	Unnamed__4	CTCC	561	4	-	Petroselinum hortense		Other elements
FtUGT101	Unnamed__4	CTCC	568	4	+	Petroselinum hortense		Other elements
FtUGT101	Unnamed__4	CTCC	670	4	-	Petroselinum hortense		Other elements
FtUGT101	Unnamed__4	CTCC	812	4	+	Petroselinum hortense		Other elements
FtUGT101	Unnamed__4	CTCC	842	4	+	Petroselinum hortense		Other elements
FtUGT101	Unnamed__4	CTCC	846	4	-	Petroselinum hortense		Other elements
FtUGT101	Box 4	ATTAAT	1573	6	-	Petroselinum crispum	part of a conserved DNA module involved in light responsiveness	Light responsive elements
FtUGT101	CAAT-box	CAAAT	77	5	+	Pisum sativum	common cis-acting element in promoter and enhancer regions	Promoter related element
FtUGT101	CAAT-box	CAAT	92	4	-	Nicotiana glutinosa		Promoter related element
FtUGT101	CAAT-box	CCAAT	399	5	-	Arabidopsis thaliana	common cis-acting element in promoter and enhancer regions	Promoter related element
FtUGT101	CAAT-box	CAAAT	490	5	-	Pisum sativum	common cis-acting element in promoter and enhancer regions	Promoter related element
FtUGT101	CAAT-box	CAAT	510	4	-	Nicotiana glutinosa		Promoter related element
FtUGT101	CAAT-box	CAAAT	532	5	+	Pisum sativum	common cis-acting element in promoter and enhancer regions	Promoter related element
FtUGT101	CAAT-box	CAAAT	539	5	+	Pisum sativum	common cis-acting element in promoter and enhancer regions	Promoter related element
FtUGT101	CAAT-box	CAAT	684	4	+	Nicotiana glutinosa		Promoter related element
FtUGT101	CAAT-box	CAAAT	686	5	-	Pisum sativum	common cis-acting element in promoter and enhancer regions	Promoter related element
FtUGT101	CAAT-box	CAAAT	723	5	+	Pisum sativum	common cis-acting element in promoter and enhancer regions	Promoter related element
FtUGT101	CAAT-box	CAAT	828	4	-	Nicotiana glutinosa		Promoter related element
FtUGT101	CAAT-box	CAAT	900	4	-	Nicotiana glutinosa		Promoter related element
FtUGT101	CAAT-box	CAAT	989	4	-	Nicotiana glutinosa		Promoter related element
FtUGT101	CAAT-box	CAAT	998	4	+	Nicotiana glutinosa		Promoter related element
FtUGT101	CAAT-box	CAAT	1078	4	-	Nicotiana glutinosa		Promoter related element
FtUGT101	CAAT-box	CAAT	1118	4	+	Nicotiana glutinosa		Promoter related element
FtUGT101	CAAT-box	CAAAT	1294	5	-	Pisum sativum	common cis-acting element in promoter and enhancer regions	Promoter related element
FtUGT101	CAAT-box	CAAT	1324	4	-	Nicotiana glutinosa		Promoter related element
FtUGT101	CAAT-box	CAAAT	1346	5	-	Pisum sativum	common cis-acting element in promoter and enhancer regions	Promoter related element
FtUGT101	CAAT-box	CAAT	1354	4	-	Nicotiana glutinosa		Promoter related element
FtUGT101	CAAT-box	CAAT	1361	4	-	Nicotiana glutinosa		Promoter related element
FtUGT101	CAAT-box	CAAAT	1758	5	-	Pisum sativum	common cis-acting element in promoter and enhancer regions	Promoter related element
FtUGT101	CAAT-box	CAAT	1845	4	+	Nicotiana glutinosa		Promoter related element
FtUGT101	CAAT-box	CAAAT	1866	5	+	Pisum sativum	common cis-acting element in promoter and enhancer regions	Promoter related element
FtUGT101	CAAT-box	CAAT	1972	4	-	Nicotiana glutinosa		Promoter related element
FtUGT101	CAAT-box	CAAAT	1993	5	-	Pisum sativum	common cis-acting element in promoter and enhancer regions	Promoter related element
FtUGT101	MYB	CAACCA	1297	6	-	Arabidopsis thaliana		Other elements
FtUGT101	W box	TTGACC	593	6	+	Arabidopsis thaliana		Environmental stress-related element
FtUGT101	Myb	CAACTG	170	6	+	Arabidopsis thaliana		Other elements
FtUGT101	Myb	CAACTG	817	6	+	Arabidopsis thaliana		Other elements
FtUGT101	GATA-motif	GATAGGA	305	7	-	Arabidopsis thaliana	part of a light responsive element	Light responsive elements
FtUGT101	TCT-motif	TCTTAC	409	6	-	Arabidopsis thaliana	part of a light responsive element	Light responsive elements
FtUGT101	TCT-motif	TCTTAC	1113	6	+	Arabidopsis thaliana	part of a light responsive element	Light responsive elements
FtUGT101	CTAG-motif	ACTAGCAGAA	58	9	+	Avena sativa		Other elements
FtUGT101	GT1-motif	GGTTAA	1424	6	-	Arabidopsis thaliana	light responsive element	Light responsive elements
FtUGT101	TATA-box	TATA	104	4	+	Arabidopsis thaliana	core promoter element around -30 of transcription start	Promoter related element
FtUGT101	TATA-box	TATA	198	4	+	Arabidopsis thaliana	core promoter element around -30 of transcription start	Promoter related element
FtUGT101	TATA-box	TACAAAA	405	7	-	Oryza sativa	core promoter element around -30 of transcription start	Promoter related element
FtUGT101	TATA-box	TATA	446	4	+	Arabidopsis thaliana	core promoter element around -30 of transcription start	Promoter related element
FtUGT101	TATA-box	ATATAT	634	6	+	Brassica napus	core promoter element around -30 of transcription start	Promoter related element
FtUGT101	TATA-box	TATA	635	4	+	Arabidopsis thaliana	core promoter element around -30 of transcription start	Promoter related element
FtUGT101	TATA-box	ATTATA	710	6	+	Brassica napus	core promoter element around -30 of transcription start	Promoter related element
FtUGT101	TATA-box	TATAA	711	5	-	Arabidopsis thaliana	core promoter element around -30 of transcription start	Promoter related element
FtUGT101	TATA-box	TATA	712	4	+	Arabidopsis thaliana	core promoter element around -30 of transcription start	Promoter related element
FtUGT101	TATA-box	ATTATA	726	6	+	Brassica napus	core promoter element around -30 of transcription start	Promoter related element
FtUGT101	TATA-box	TATAA	727	5	-	Arabidopsis thaliana	core promoter element around -30 of transcription start	Promoter related element
FtUGT101	TATA-box	TATA	728	4	+	Arabidopsis thaliana	core promoter element around -30 of transcription start	Promoter related element
FtUGT101	TATA-box	TATATA	733	6	+	Arabidopsis thaliana	core promoter element around -30 of transcription start	Promoter related element
FtUGT101	TATA-box	ATATAA	734	6	+	Brassica oleracea	core promoter element around -30 of transcription start	Promoter related element
FtUGT101	TATA-box	TATA	735	4	+	Arabidopsis thaliana	core promoter element around -30 of transcription start	Promoter related element
FtUGT101	TATA-box	TATA	794	4	+	Arabidopsis thaliana	core promoter element around -30 of transcription start	Promoter related element
FtUGT101	TATA-box	ATTATA	800	6	+	Brassica napus	core promoter element around -30 of transcription start	Promoter related element
FtUGT101	TATA-box	TATAA	801	5	-	Arabidopsis thaliana	core promoter element around -30 of transcription start	Promoter related element
FtUGT101	TATA-box	TATA	802	4	+	Arabidopsis thaliana	core promoter element around -30 of transcription start	Promoter related element
FtUGT101	TATA-box	TATAAATA	925	8	-	Daucus carota	core promoter element around -30 of transcription start	Promoter related element
FtUGT101	TATA-box	TATAAAT	926	7	-	Brassica juncea	core promoter element around -30 of transcription start	Promoter related element
FtUGT101	TATA-box	TATAAA	927	6	-	Helianthus annuus	core promoter element around -30 of transcription start	Promoter related element
FtUGT101	TATA-box	TATAA	928	5	-	Arabidopsis thaliana	core promoter element around -30 of transcription start	Promoter related element
FtUGT101	TATA-box	TATA	929	4	+	Arabidopsis thaliana	core promoter element around -30 of transcription start	Promoter related element
FtUGT101	TATA-box	TATAAAA	1031	7	-	Pisum sativum	core promoter element around -30 of transcription start	Promoter related element
FtUGT101	TATA-box	TATAAA	1032	6	-	Helianthus annuus	core promoter element around -30 of transcription start	Promoter related element
FtUGT101	TATA-box	TATAA	1033	5	-	Arabidopsis thaliana	core promoter element around -30 of transcription start	Promoter related element
FtUGT101	TATA-box	TATA	1034	4	-	Arabidopsis thaliana	core promoter element around -30 of transcription start	Promoter related element
FtUGT101	TATA-box	TATA	1068	4	-	Arabidopsis thaliana	core promoter element around -30 of transcription start	Promoter related element
FtUGT101	TATA-box	ATTATA	1131	6	+	Brassica napus	core promoter element around -30 of transcription start	Promoter related element
FtUGT101	TATA-box	TATAA	1132	5	-	Arabidopsis thaliana	core promoter element around -30 of transcription start	Promoter related element
FtUGT101	TATA-box	TATA	1133	4	-	Arabidopsis thaliana	core promoter element around -30 of transcription start	Promoter related element
FtUGT101	TATA-box	ATTATA	1161	6	+	Brassica napus	core promoter element around -30 of transcription start	Promoter related element
FtUGT101	TATA-box	TATAA	1162	5	-	Arabidopsis thaliana	core promoter element around -30 of transcription start	Promoter related element
FtUGT101	TATA-box	TATA	1163	4	-	Arabidopsis thaliana	core promoter element around -30 of transcription start	Promoter related element
FtUGT101	TATA-box	TATA	1430	4	-	Arabidopsis thaliana	core promoter element around -30 of transcription start	Promoter related element
FtUGT101	TATA-box	TATA	1548	4	-	Arabidopsis thaliana	core promoter element around -30 of transcription start	Promoter related element
FtUGT101	TATA-box	TATTTAAA	1659	8	-	Arabidopsis thaliana	core promoter element around -30 of transcription start	Promoter related element
FtUGT101	TATA-box	TATA	1825	4	-	Arabidopsis thaliana	core promoter element around -30 of transcription start	Promoter related element
FtUGT101	TATA-box	TATA	1855	4	-	Arabidopsis thaliana	core promoter element around -30 of transcription start	Promoter related element
FtUGT101	TATA-box	TATA	1908	4	-	Arabidopsis thaliana	core promoter element around -30 of transcription start	Promoter related element
FtUGT101	TATA-box	TATA	1914	4	-	Arabidopsis thaliana	core promoter element around -30 of transcription start	Promoter related element
FtUGT101	WRE3	CCACCT	808	6	+	Pisum sativum		Other elements
FtUGT101	TC-rich repeats	GTTTTCTTAC	409	9	-	Nicotiana tabacum	cis-acting element involved in defense and stress responsiveness	Environmental stress-related element
FtUGT102	I-box	atGATAAGGTC	805	10	-	Helianthus annuus	part of a light responsive element	Light responsive elements
FtUGT102	MYC	CATTTG	542	6	+	Arabidopsis thaliana		Other elements
FtUGT102	MYC	CATGTG	599	6	-	Arabidopsis thaliana		Other elements
FtUGT102	MYC	CATTTG	741	6	-	Arabidopsis thaliana		Other elements
FtUGT102	MYC	CATGTG	782	6	-	Arabidopsis thaliana		Other elements
FtUGT102	MYC	CATTTG	873	6	-	Arabidopsis thaliana		Other elements
FtUGT102	Myb-binding site	CAACAG	1568	6	-	Nicotiana tabacum		Other elements
FtUGT102	Myb-binding site	CAACAG	1957	6	+	Nicotiana tabacum		Other elements
FtUGT102	ERE	ATTTTAAA	33	8	-	Nicotiana glutinos		Hormone responsive elements
FtUGT102	ERE	ATTTTAAA	1084	8	-	Nicotiana glutinos		Hormone responsive elements
FtUGT102	O2-site	GATGA(C/T)(A/G)TG(A/G)	754	8	+	Zea mays	cis-acting regulatory element involved in zein metabolism regulation	Devolepment related elements
FtUGT102	HD-Zip 1	CAAT(A/T)ATTG	911	8	+	Arabidopsis thaliana	element involved in differentiation of the palisade mesophyll cells	Devolepment related elements
FtUGT102	G-Box	CACGTG	662	6	+	Pisum sativum	cis-acting regulatory element involved in light responsiveness	Light responsive elements
FtUGT102	G-Box	CACGTGAAA	1351	9	-	Pisum sativum	cis-acting regulatory element involved in light responsiveness	Light responsive elements
FtUGT102	G-Box	CACGTG	1354	6	-	Pisum sativum	cis-acting regulatory element involved in light responsiveness	Light responsive elements
FtUGT102	G-Box	CACGTT	1873	6	-	Pisum sativum	cis-acting regulatory element involved in light responsiveness	Light responsive elements
FtUGT102	G-box	ACACGTGT	661	8	+	Brassica napus	cis-acting regulatory element involved in light responsiveness	Light responsive elements
FtUGT102	G-box	CACGTG	662	6	+	Arabidopsis thaliana	cis-acting regulatory element involved in light responsiveness	Light responsive elements
FtUGT102	G-box	CACGTG	1354	6	-	Arabidopsis thaliana	cis-acting regulatory element involved in light responsiveness	Light responsive elements
FtUGT102	G-box	CACGAC	1491	6	-	Zea mays	cis-acting regulatory element involved in light responsiveness	Light responsive elements
FtUGT102	chs-CMA2a	TCACTTGA	1942	8	+	Petroselinum crispum	part of a light responsive element	Light responsive elements
FtUGT102	AT1-motif	AATTATTTTTTATT	1070	13	-	Solanum tuberosum	part of a light responsive module	Light responsive elements
FtUGT102	Unnamed__1	GAATTTAATTAA	104	11	+	Glycine max	60K protein binding site	Site-binding related elements
FtUGT102	circadian	CAAAGATATC	1815	9	+	Lycopersicon esculentum	cis-acting regulatory element involved in circadian control	Devolepment related elements
FtUGT102	MBS	CAACTG	457	6	-	Arabidopsis thaliana	MYB binding site involved in drought-inducibility	Environmental stress-related element
FtUGT102	MBS	CAACTG	625	6	-	Arabidopsis thaliana	MYB binding site involved in drought-inducibility	Environmental stress-related element
FtUGT102	MBS	CAACTG	1838	6	+	Arabidopsis thaliana	MYB binding site involved in drought-inducibility	Environmental stress-related element
FtUGT102	GA-motif	ATAGATAA	130	8	+	Arabidopsis thaliana	part of a light responsive element	Light responsive elements
FtUGT102		motif_sequence	181	4	+	organism	short_function	Other elements
FtUGT102		motif_sequence	1159	4	-	organism	short_function	Other elements
FtUGT102		motif_sequence	1288	4	+	organism	short_function	Other elements
FtUGT102		motif_sequence	1402	4	-	organism	short_function	Other elements
FtUGT102		motif_sequence	1435	4	-	organism	short_function	Other elements
FtUGT102		motif_sequence	1540	4	-	organism	short_function	Other elements
FtUGT102		motif_sequence	1721	4	+	organism	short_function	Other elements
FtUGT102		motif_sequence	1970	4	+	organism	short_function	Other elements
FtUGT102	CGTCA-motif	CGTCA	1619	5	-	Hordeum vulgare	cis-acting regulatory element involved in the MeJA-responsiveness	Hormone responsive elements
FtUGT102	WRE3	CCACCT	1392	6	+	Pisum sativum		Other elements
FtUGT102	GTGGC-motif	CAGCGTGTGGC	637	10	-	Hordeum vulgare	part of a light responsive element	Light responsive elements
FtUGT102	CCGTCC motif	CCGTCC	1797	6	+	Nicotiana tabacum		Promoter related element
FtUGT102	CAT-box	GCCACT	55	6	-	Arabidopsis thaliana	cis-acting regulatory element related to meristem expression	Devolepment related elements
FtUGT102	CAT-box	GCCACT	231	6	-	Arabidopsis thaliana	cis-acting regulatory element related to meristem expression	Devolepment related elements
FtUGT102	TATA-box	TATA	96	4	+	Arabidopsis thaliana	core promoter element around -30 of transcription start	Promoter related element
FtUGT102	TATA-box	TATA	178	4	+	Arabidopsis thaliana	core promoter element around -30 of transcription start	Promoter related element
FtUGT102	TATA-box	TATA	382	4	+	Arabidopsis thaliana	core promoter element around -30 of transcription start	Promoter related element
FtUGT102	TATA-box	TATA	619	4	+	Arabidopsis thaliana	core promoter element around -30 of transcription start	Promoter related element
FtUGT102	TATA-box	TATAA	821	5	-	Arabidopsis thaliana	core promoter element around -30 of transcription start	Promoter related element
FtUGT102	TATA-box	TATA	822	4	+	Arabidopsis thaliana	core promoter element around -30 of transcription start	Promoter related element
FtUGT102	TATA-box	ATATAT	1174	6	-	Brassica napus	core promoter element around -30 of transcription start	Promoter related element
FtUGT102	TATA-box	TATA	1175	4	-	Arabidopsis thaliana	core promoter element around -30 of transcription start	Promoter related element
FtUGT102	TATA-box	TATTTAAA	1369	8	-	Arabidopsis thaliana	core promoter element around -30 of transcription start	Promoter related element
FtUGT102	TATA-box	TATA	1606	4	-	Arabidopsis thaliana	core promoter element around -30 of transcription start	Promoter related element
FtUGT102	TATA-box	TATA	1634	4	-	Arabidopsis thaliana	core promoter element around -30 of transcription start	Promoter related element
FtUGT102	TATA-box	ATATAA	1699	6	+	Brassica oleracea	core promoter element around -30 of transcription start	Promoter related element
FtUGT102	TATA-box	TATA	1700	4	-	Arabidopsis thaliana	core promoter element around -30 of transcription start	Promoter related element
FtUGT102	as-1	TGACG	1619	5	+	Arabidopsis thaliana		Devolepment related elements
FtUGT102	Myb	TAACTG	409	6	-	Arabidopsis thaliana		Other elements
FtUGT102	Myb	CAACTG	457	6	-	Arabidopsis thaliana		Other elements
FtUGT102	Myb	CAACTG	625	6	-	Arabidopsis thaliana		Other elements
FtUGT102	Myb	CAACTG	1838	6	+	Arabidopsis thaliana		Other elements
FtUGT102	Myb	TAACTG	1886	6	+	Arabidopsis thaliana		Other elements
FtUGT102	TCT-motif	TCTTAC	851	6	-	Arabidopsis thaliana	part of a light responsive element	Light responsive elements
FtUGT102	CAAT-box	CAAT	67	4	+	Nicotiana glutinosa		Promoter related element
FtUGT102	CAAT-box	CAAT	124	4	+	Nicotiana glutinosa		Promoter related element
FtUGT102	CAAT-box	CAAAT	210	5	-	Pisum sativum	common cis-acting element in promoter and enhancer regions	Promoter related element
FtUGT102	CAAT-box	CAAAT	242	5	-	Pisum sativum	common cis-acting element in promoter and enhancer regions	Promoter related element
FtUGT102	CAAT-box	CAAT	316	4	+	Nicotiana glutinosa		Promoter related element
FtUGT102	CAAT-box	CAAT	346	4	-	Nicotiana glutinosa		Promoter related element
FtUGT102	CAAT-box	CAAT	427	4	-	Nicotiana glutinosa		Promoter related element
FtUGT102	CAAT-box	CAAT	520	4	-	Nicotiana glutinosa		Promoter related element
FtUGT102	CAAT-box	CAAT	538	4	-	Nicotiana glutinosa		Promoter related element
FtUGT102	CAAT-box	CAAAT	543	5	-	Pisum sativum	common cis-acting element in promoter and enhancer regions	Promoter related element
FtUGT102	CAAT-box	CAAT	565	4	-	Nicotiana glutinosa		Promoter related element
FtUGT102	CAAT-box	CAAT	674	4	+	Nicotiana glutinosa		Promoter related element
FtUGT102	CAAT-box	CAAAT	741	5	+	Pisum sativum	common cis-acting element in promoter and enhancer regions	Promoter related element
FtUGT102	CAAT-box	CAAAT	873	5	+	Pisum sativum	common cis-acting element in promoter and enhancer regions	Promoter related element
FtUGT102	CAAT-box	CAAT	911	4	+	Nicotiana glutinosa		Promoter related element
FtUGT102	CAAT-box	CAAT	916	4	-	Nicotiana glutinosa		Promoter related element
FtUGT102	CAAT-box	CAAAT	924	5	+	Pisum sativum	common cis-acting element in promoter and enhancer regions	Promoter related element
FtUGT102	CAAT-box	CAAT	1027	4	+	Nicotiana glutinosa		Promoter related element
FtUGT102	CAAT-box	CCAAT	1116	5	-	Arabidopsis thaliana	common cis-acting element in promoter and enhancer regions	Promoter related element
FtUGT102	CAAT-box	CAAT	1130	4	-	Nicotiana glutinosa		Promoter related element
FtUGT102	CAAT-box	CAAAT	1166	5	-	Pisum sativum	common cis-acting element in promoter and enhancer regions	Promoter related element
FtUGT102	CAAT-box	CAAT	1172	4	+	Nicotiana glutinosa		Promoter related element
FtUGT102	CAAT-box	CAAT	1178	4	-	Nicotiana glutinosa		Promoter related element
FtUGT102	CAAT-box	TGCCAAC	1181	7	-	Petunia hybrida	common cis-acting element in promoter and enhancer regions	Promoter related element
FtUGT102	CAAT-box	CAAT	1186	4	+	Nicotiana glutinosa		Promoter related element
FtUGT102	CAAT-box	CCAAT	1245	5	-	Arabidopsis thaliana	common cis-acting element in promoter and enhancer regions	Promoter related element
FtUGT102	CAAT-box	CAAAT	1327	5	+	Pisum sativum	common cis-acting element in promoter and enhancer regions	Promoter related element
FtUGT102	CAAT-box	TGCCAAC	1452	7	+	Petunia hybrida	common cis-acting element in promoter and enhancer regions	Promoter related element
FtUGT102	CAAT-box	CAAT	1464	4	+	Nicotiana glutinosa		Promoter related element
FtUGT102	CAAT-box	CAAT	1472	4	-	Nicotiana glutinosa		Promoter related element
FtUGT102	CAAT-box	CAAAT	1505	5	-	Pisum sativum	common cis-acting element in promoter and enhancer regions	Promoter related element
FtUGT102	CAAT-box	CAAT	1537	4	-	Nicotiana glutinosa		Promoter related element
FtUGT102	CAAT-box	CAAT	1693	4	-	Nicotiana glutinosa		Promoter related element
FtUGT102	CAAT-box	CAAT	1713	4	+	Nicotiana glutinosa		Promoter related element
FtUGT102	CAAT-box	CAAT	1737	4	-	Nicotiana glutinosa		Promoter related element
FtUGT102	CAAT-box	CAAT	1754	4	-	Nicotiana glutinosa		Promoter related element
FtUGT102	CAAT-box	CAAT	1846	4	+	Nicotiana glutinosa		Promoter related element
FtUGT102	CAAT-box	CAAT	1869	4	-	Nicotiana glutinosa		Promoter related element
FtUGT102	A-box	CCGTCC	1797	6	+	Petroselinum crispum	cis-acting regulatory element	Promoter related element
FtUGT102	MYB	CAACCA	321	6	+	Arabidopsis thaliana		Other elements
FtUGT102	MYB	CAACCA	1455	6	+	Arabidopsis thaliana		Other elements
FtUGT102	MYB	CAACAG	1568	6	-	Arabidopsis thaliana		Other elements
FtUGT102	MYB	CAACAG	1957	6	+	Arabidopsis thaliana		Other elements
FtUGT102	P-box	CCTTTTG	1898	7	-	Oryza sativa	gibberellin-responsive element	Hormone responsive elements
FtUGT102	Box 4	ATTAAT	1090	6	-	Petroselinum crispum	part of a conserved DNA module involved in light responsiveness	Light responsive elements
FtUGT102	TCA	TCATCTTCAT	1650	9	+	Pisum sativum		Other elements
FtUGT102	CCGTCC-box	CCGTCC	1797	6	+	Petroselinum hortense		Devolepment related elements
FtUGT102	Unnamed__4	CTCC	515	4	+	Petroselinum hortense		Other elements
FtUGT102	Unnamed__4	CTCC	529	4	-	Petroselinum hortense		Other elements
FtUGT102	Unnamed__4	CTCC	709	4	-	Petroselinum hortense		Other elements
FtUGT102	Unnamed__4	CTCC	1390	4	+	Petroselinum hortense		Other elements
FtUGT102	Unnamed__4	CTCC	1663	4	-	Petroselinum hortense		Other elements
FtUGT102	Unnamed__4	CTCC	1802	4	+	Petroselinum hortense		Other elements
FtUGT102	Unnamed__4	CTCC	1903	4	-	Petroselinum hortense		Other elements
FtUGT102	Unnamed__4	CTCC	1962	4	-	Petroselinum hortense		Other elements
FtUGT102	ABRE	CACGTG	662	6	+	Arabidopsis thaliana	cis-acting element involved in the abscisic acid responsiveness	Hormone responsive elements
FtUGT102	ABRE	ACGTG	663	5	+	Arabidopsis thaliana	cis-acting element involved in the abscisic acid responsiveness	Hormone responsive elements
FtUGT102	ABRE	CACGTG	1354	6	-	Arabidopsis thaliana	cis-acting element involved in the abscisic acid responsiveness	Hormone responsive elements
FtUGT102	ABRE	ACGTG	1355	5	+	Arabidopsis thaliana	cis-acting element involved in the abscisic acid responsiveness	Hormone responsive elements
FtUGT102	ABRE	GCCGCGTGGC	1546	9	+	Oryza sativa	cis-acting element involved in the abscisic acid responsiveness	Hormone responsive elements
FtUGT102	ABRE	ACGTG	1874	5	+	Arabidopsis thaliana	cis-acting element involved in the abscisic acid responsiveness	Hormone responsive elements
FtUGT102	TGACG-motif	TGACG	1619	5	+	Hordeum vulgare	cis-acting regulatory element involved in the MeJA-responsiveness	Hormone responsive elements
FtUGT102	AE-box	AGAAACAA	437	8	-	Arabidopsis thaliana	part of a module for light response	Light responsive elements
FtUGT103	MYB	CAACAG	396	6	-	Arabidopsis thaliana		Other elements
FtUGT103	MYB	CAACAG	825	6	+	Arabidopsis thaliana		Other elements
FtUGT103	MYB	CAACAG	1180	6	-	Arabidopsis thaliana		Other elements
FtUGT103	MYB	TAACCA	1693	6	-	Arabidopsis thaliana		Other elements
FtUGT103	MYB	CAACCA	1748	6	+	Arabidopsis thaliana		Other elements
FtUGT103	MYB	TAACCA	1800	6	+	Arabidopsis thaliana		Other elements
FtUGT103	MYB	CAACAG	1949	6	-	Arabidopsis thaliana		Other elements
FtUGT103	W box	TTGACC	1853	6	-	Arabidopsis thaliana		Environmental stress-related element
FtUGT103	A-box	CCGTCC	1446	6	+	Petroselinum crispum	cis-acting regulatory element	Promoter related element
FtUGT103	CAAT-box	CAAT	23	4	+	Nicotiana glutinosa		Promoter related element
FtUGT103	CAAT-box	CAAT	57	4	-	Nicotiana glutinosa		Promoter related element
FtUGT103	CAAT-box	CAAT	76	4	-	Nicotiana glutinosa		Promoter related element
FtUGT103	CAAT-box	CAAT	499	4	+	Nicotiana glutinosa		Promoter related element
FtUGT103	CAAT-box	CAAAT	564	5	-	Pisum sativum	common cis-acting element in promoter and enhancer regions	Promoter related element
FtUGT103	CAAT-box	CCAAT	642	5	-	Arabidopsis thaliana	common cis-acting element in promoter and enhancer regions	Promoter related element
FtUGT103	CAAT-box	CAAAT	676	5	-	Pisum sativum	common cis-acting element in promoter and enhancer regions	Promoter related element
FtUGT103	CAAT-box	CAAAT	689	5	-	Pisum sativum	common cis-acting element in promoter and enhancer regions	Promoter related element
FtUGT103	CAAT-box	CAAT	727	4	+	Nicotiana glutinosa		Promoter related element
FtUGT103	CAAT-box	CAAT	780	4	-	Nicotiana glutinosa		Promoter related element
FtUGT103	CAAT-box	CAAT	791	4	-	Nicotiana glutinosa		Promoter related element
FtUGT103	CAAT-box	TGCCAAC	794	7	-	Petunia hybrida	common cis-acting element in promoter and enhancer regions	Promoter related element
FtUGT103	CAAT-box	CCAAT	845	5	-	Arabidopsis thaliana	common cis-acting element in promoter and enhancer regions	Promoter related element
FtUGT103	CAAT-box	CCAAT	866	5	-	Arabidopsis thaliana	common cis-acting element in promoter and enhancer regions	Promoter related element
FtUGT103	CAAT-box	CCAAT	885	5	+	Arabidopsis thaliana	common cis-acting element in promoter and enhancer regions	Promoter related element
FtUGT103	CAAT-box	CAAT	886	4	+	Nicotiana glutinosa		Promoter related element
FtUGT103	CAAT-box	CCAAT	960	5	+	Arabidopsis thaliana	common cis-acting element in promoter and enhancer regions	Promoter related element
FtUGT103	CAAT-box	CAAT	961	4	+	Nicotiana glutinosa		Promoter related element
FtUGT103	CAAT-box	CAAT	1050	4	-	Nicotiana glutinosa		Promoter related element
FtUGT103	CAAT-box	CAAT	1064	4	+	Nicotiana glutinosa		Promoter related element
FtUGT103	CAAT-box	CAAT	1209	4	-	Nicotiana glutinosa		Promoter related element
FtUGT103	CAAT-box	CAAAT	1293	5	+	Pisum sativum	common cis-acting element in promoter and enhancer regions	Promoter related element
FtUGT103	CAAT-box	CAAAT	1308	5	-	Pisum sativum	common cis-acting element in promoter and enhancer regions	Promoter related element
FtUGT103	CAAT-box	CAAAT	1433	5	-	Pisum sativum	common cis-acting element in promoter and enhancer regions	Promoter related element
FtUGT103	CAAT-box	CAAT	1495	4	+	Nicotiana glutinosa		Promoter related element
FtUGT103	CAAT-box	CAAT	1525	4	-	Nicotiana glutinosa		Promoter related element
FtUGT103	CAAT-box	CAAT	1579	4	-	Nicotiana glutinosa		Promoter related element
FtUGT103	CAAT-box	CAAAT	1593	5	-	Pisum sativum	common cis-acting element in promoter and enhancer regions	Promoter related element
FtUGT103	CAAT-box	CAAT	1619	4	+	Nicotiana glutinosa		Promoter related element
FtUGT103	CAAT-box	CAAAT	1650	5	+	Pisum sativum	common cis-acting element in promoter and enhancer regions	Promoter related element
FtUGT103	CAAT-box	CAAT	1753	4	-	Nicotiana glutinosa		Promoter related element
FtUGT103	CAAT-box	CAAAT	1885	5	+	Pisum sativum	common cis-acting element in promoter and enhancer regions	Promoter related element
FtUGT103	Unnamed__16	GCTGCCCGTC	1220	9	-	Zea mays		Other elements
FtUGT103	TCT-motif	TCTTAC	1528	6	-	Arabidopsis thaliana	part of a light responsive element	Light responsive elements
FtUGT103	TCT-motif	TCTTAC	1877	6	+	Arabidopsis thaliana	part of a light responsive element	Light responsive elements
FtUGT103	Myb	CAACTG	386	6	+	Arabidopsis thaliana		Other elements
FtUGT103	Myb	CAACTG	1487	6	+	Arabidopsis thaliana		Other elements
FtUGT103	Myb	TAACTG	1861	6	-	Arabidopsis thaliana		Other elements
FtUGT103	as-1	TGACG	78	5	+	Arabidopsis thaliana		Devolepment related elements
FtUGT103	as-1	TGACG	1288	5	+	Arabidopsis thaliana		Devolepment related elements
FtUGT103	as-1	TGACG	1755	5	+	Arabidopsis thaliana		Devolepment related elements
FtUGT103	TATA-box	TACAAAA	93	7	-	Oryza sativa	core promoter element around -30 of transcription start	Promoter related element
FtUGT103	TATA-box	TATACA	101	6	-	Helianthus annuus	core promoter element around -30 of transcription start	Promoter related element
FtUGT103	TATA-box	TATATA	103	6	+	Arabidopsis thaliana	core promoter element around -30 of transcription start	Promoter related element
FtUGT103	TATA-box	ATATAT	104	6	+	Brassica napus	core promoter element around -30 of transcription start	Promoter related element
FtUGT103	TATA-box	TATA	105	4	+	Arabidopsis thaliana	core promoter element around -30 of transcription start	Promoter related element
FtUGT103	TATA-box	TATA	531	4	+	Arabidopsis thaliana	core promoter element around -30 of transcription start	Promoter related element
FtUGT103	TATA-box	TATAA	694	5	-	Arabidopsis thaliana	core promoter element around -30 of transcription start	Promoter related element
FtUGT103	TATA-box	TATA	695	4	+	Arabidopsis thaliana	core promoter element around -30 of transcription start	Promoter related element
FtUGT103	TATA-box	TATACA	1375	6	-	Helianthus annuus	core promoter element around -30 of transcription start	Promoter related element
FtUGT103	TATA-box	TATA	1377	4	-	Arabidopsis thaliana	core promoter element around -30 of transcription start	Promoter related element
FtUGT103	TATA-box	ATTATA	1471	6	+	Brassica napus	core promoter element around -30 of transcription start	Promoter related element
FtUGT103	TATA-box	TATAA	1472	5	-	Arabidopsis thaliana	core promoter element around -30 of transcription start	Promoter related element
FtUGT103	TATA-box	TATA	1473	4	-	Arabidopsis thaliana	core promoter element around -30 of transcription start	Promoter related element
FtUGT103	CCGTCC motif	CCGTCC	1446	6	+	Nicotiana tabacum		Promoter related element
FtUGT103	ABRE	ACGTG	1256	5	+	Arabidopsis thaliana	cis-acting element involved in the abscisic acid responsiveness	Hormone responsive elements
FtUGT103	TGACG-motif	TGACG	78	5	+	Hordeum vulgare	cis-acting regulatory element involved in the MeJA-responsiveness	Hormone responsive elements
FtUGT103	TGACG-motif	TGACG	1288	5	+	Hordeum vulgare	cis-acting regulatory element involved in the MeJA-responsiveness	Hormone responsive elements
FtUGT103	TGACG-motif	TGACG	1755	5	+	Hordeum vulgare	cis-acting regulatory element involved in the MeJA-responsiveness	Hormone responsive elements
FtUGT103	AT~TATA-box	TATATA	103	6	+	Arabidopsis thaliana		Other elements
FtUGT103	CCGTCC-box	CCGTCC	1446	6	+	Petroselinum hortense		Devolepment related elements
FtUGT103	Unnamed__4	CTCC	126	4	-	Petroselinum hortense		Other elements
FtUGT103	Unnamed__4	CTCC	215	4	+	Petroselinum hortense		Other elements
FtUGT103	Unnamed__4	CTCC	263	4	-	Petroselinum hortense		Other elements
FtUGT103	Unnamed__4	CTCC	288	4	+	Petroselinum hortense		Other elements
FtUGT103	Unnamed__4	CTCC	294	4	+	Petroselinum hortense		Other elements
FtUGT103	Unnamed__4	CTCC	861	4	+	Petroselinum hortense		Other elements
FtUGT103	Unnamed__4	CTCC	926	4	+	Petroselinum hortense		Other elements
FtUGT103	Unnamed__4	CTCC	986	4	+	Petroselinum hortense		Other elements
FtUGT103	Unnamed__4	CTCC	1130	4	-	Petroselinum hortense		Other elements
FtUGT103	Unnamed__4	CTCC	1275	4	-	Petroselinum hortense		Other elements
FtUGT103	Unnamed__4	CTCC	1451	4	+	Petroselinum hortense		Other elements
FtUGT103	Unnamed__4	CTCC	1499	4	+	Petroselinum hortense		Other elements
FtUGT103	Unnamed__4	CTCC	1739	4	-	Petroselinum hortense		Other elements
FtUGT103	Unnamed__4	CTCC	1954	4	-	Petroselinum hortense		Other elements
FtUGT103	Unnamed__4	CTCC	1972	4	-	Petroselinum hortense		Other elements
FtUGT103	Unnamed__4	CTCC	1992	4	-	Petroselinum hortense		Other elements
FtUGT103	MRE	AACCTAA	1457	7	-	Petroselinum crispum	MYB binding site involved in light responsiveness	Light responsive elements
FtUGT103	MYB-like sequence	TAACCA	1693	6	-	Arabidopsis thaliana		Other elements
FtUGT103	MYB-like sequence	TAACCA	1800	6	+	Arabidopsis thaliana		Other elements
FtUGT103	STRE	AGGGG	299	5	-	Arabidopsis thaliana		Other elements
FtUGT103	STRE	AGGGG	360	5	-	Arabidopsis thaliana		Other elements
FtUGT103	STRE	AGGGG	705	5	+	Arabidopsis thaliana		Other elements
FtUGT103	Sp1	GGGCGG	296	6	-	Oryza sativa	light responsive element	Light responsive elements
FtUGT103	Box 4	ATTAAT	274	6	+	Petroselinum crispum	part of a conserved DNA module involved in light responsiveness	Light responsive elements
FtUGT103	P-box	CCTTTTG	916	7	-	Oryza sativa	gibberellin-responsive element	Hormone responsive elements
FtUGT103	Unnamed__1	CGTGG	1257	5	+	Zea mays		Site-binding related elements
FtUGT103	LTR	CCGAAA	207	6	-	Hordeum vulgare	cis-acting element involved in low-temperature responsiveness	Environmental stress-related element
FtUGT103	GARE-motif	TCTGTTG	825	7	-	Brassica oleracea	gibberellin-responsive element	Hormone responsive elements
FtUGT103	AAGAA-motif	GAAAGAA	141	7	-	Avena sativa		Devolepment related elements
FtUGT103	ARE	AAACCA	1007	6	-	Zea mays	cis-acting regulatory element essential for the anaerobic induction	Environmental stress-related element
FtUGT103	ARE	AAACCA	1423	6	+	Zea mays	cis-acting regulatory element essential for the anaerobic induction	Environmental stress-related element
FtUGT103	G-Box	CACGTT	1255	6	-	Pisum sativum	cis-acting regulatory element involved in light responsiveness	Light responsive elements
FtUGT103	O2-site	GATGACATGG	1828	9	+	Zea mays	cis-acting regulatory element involved in zein metabolism regulation	Devolepment related elements
FtUGT103	O2-site	GATGATGTGG	1902	9	-	Zea mays	cis-acting regulatory element involved in zein metabolism regulation	Devolepment related elements
FtUGT103	Myb-binding site	CAACAG	396	6	-	Nicotiana tabacum		Other elements
FtUGT103	Myb-binding site	CAACAG	825	6	+	Nicotiana tabacum		Other elements
FtUGT103	Myb-binding site	CAACAG	1180	6	-	Nicotiana tabacum		Other elements
FtUGT103	Myb-binding site	CAACAG	1949	6	-	Nicotiana tabacum		Other elements
FtUGT103	ERE	ATTTCATA	488	8	+	Nicotiana glutinos		Hormone responsive elements
FtUGT103	MYC	CATGTG	218	6	-	Arabidopsis thaliana		Other elements
FtUGT103	MYC	CATTTG	563	6	+	Arabidopsis thaliana		Other elements
FtUGT103	MYC	CATTTG	675	6	+	Arabidopsis thaliana		Other elements
FtUGT103	MYC	CATTTG	1293	6	-	Arabidopsis thaliana		Other elements
FtUGT103	MYC	CATTTG	1592	6	+	Arabidopsis thaliana		Other elements
FtUGT103	MYC	CATTTG	1650	6	-	Arabidopsis thaliana		Other elements
FtUGT103	I-box	atGATAAGGTC	182	10	-	Helianthus annuus	part of a light responsive element	Light responsive elements
FtUGT103	CGTCA-motif	CGTCA	78	5	-	Hordeum vulgare	cis-acting regulatory element involved in the MeJA-responsiveness	Hormone responsive elements
FtUGT103	CGTCA-motif	CGTCA	1288	5	-	Hordeum vulgare	cis-acting regulatory element involved in the MeJA-responsiveness	Hormone responsive elements
FtUGT103	CGTCA-motif	CGTCA	1755	5	-	Hordeum vulgare	cis-acting regulatory element involved in the MeJA-responsiveness	Hormone responsive elements
FtUGT103		motif_sequence	67	4	+	organism	short_function	Other elements
FtUGT103		motif_sequence	85	4	+	organism	short_function	Other elements
FtUGT103		motif_sequence	221	4	+	organism	short_function	Other elements
FtUGT103		motif_sequence	354	4	+	organism	short_function	Other elements
FtUGT103		motif_sequence	560	4	-	organism	short_function	Other elements
FtUGT103		motif_sequence	830	4	-	organism	short_function	Other elements
FtUGT103		motif_sequence	1025	4	+	organism	short_function	Other elements
FtUGT103		motif_sequence	1077	4	-	organism	short_function	Other elements
FtUGT103		motif_sequence	1219	4	-	organism	short_function	Other elements
FtUGT103		motif_sequence	1301	4	+	organism	short_function	Other elements
FtUGT103		motif_sequence	1497	4	+	organism	short_function	Other elements
FtUGT103		motif_sequence	1895	4	-	organism	short_function	Other elements
FtUGT103		motif_sequence	1992	4	-	organism	short_function	Other elements
FtUGT103	MBS	CAACTG	386	6	+	Arabidopsis thaliana	MYB binding site involved in drought-inducibility	Environmental stress-related element
FtUGT103	MBS	CAACTG	1487	6	+	Arabidopsis thaliana	MYB binding site involved in drought-inducibility	Environmental stress-related element
FtUGT103	GA-motif	ATAGATAA	334	8	-	Arabidopsis thaliana	part of a light responsive element	Light responsive elements
FtUGT103	RY-element	CATGCATG	1342	8	-	Helianthus annuus	cis-acting regulatory element involved in seed-specific regulation	Devolepment related elements
FtUGT103	circadian	CAAAGATATC	1572	9	+	Lycopersicon esculentum	cis-acting regulatory element involved in circadian control	Devolepment related elements
FtUGT104	MYC	CAATTG	30	6	+	Arabidopsis thaliana		Other elements
FtUGT104	MYC	CATTTG	289	6	-	Arabidopsis thaliana		Other elements
FtUGT104	MYC	CATGTG	339	6	-	Arabidopsis thaliana		Other elements
FtUGT104	MYC	CATGTG	505	6	-	Arabidopsis thaliana		Other elements
FtUGT104	MYC	CATTTG	1184	6	+	Arabidopsis thaliana		Other elements
FtUGT104	MYC	CATTTG	1454	6	-	Arabidopsis thaliana		Other elements
FtUGT104	G-box	CACGTC	562	6	-	Zea mays	cis-acting regulatory element involved in light responsiveness	Light responsive elements
FtUGT104	G-box	CACGTG	571	6	+	Arabidopsis thaliana	cis-acting regulatory element involved in light responsiveness	Light responsive elements
FtUGT104	G-box	CACGAC	1339	6	+	Zea mays	cis-acting regulatory element involved in light responsiveness	Light responsive elements
FtUGT104	G-box	CACGTC	1446	6	-	Zea mays	cis-acting regulatory element involved in light responsiveness	Light responsive elements
FtUGT104	AAGAA-motif	GAAAGAA	510	7	+	Avena sativa		Devolepment related elements
FtUGT104	AAGAA-motif	gGTAAAGAAA	1250	9	-	Avena sativa		Devolepment related elements
FtUGT104	AAGAA-motif	GAAAGAA	1251	7	-	Avena sativa		Devolepment related elements
FtUGT104	AAGAA-motif	GAAAGAA	1302	7	-	Avena sativa		Devolepment related elements
FtUGT104	box S	AGCCACC	178	7	-	Arabidopsis thaliana		Environmental stress-related element
FtUGT104	G-Box	CACGTG	571	6	+	Pisum sativum	cis-acting regulatory element involved in light responsiveness	Light responsive elements
FtUGT104	AT1-motif	AATTATTTTTTATT	756	13	+	Solanum tuberosum	part of a light responsive module	Light responsive elements
FtUGT104	Myc	TCTCTTA	1280	7	+	Arabidopsis thaliana		Other elements
FtUGT104	Unnamed__1	CGTGG	494	5	+	Zea mays		Site-binding related elements
FtUGT104	Unnamed__1	CGTGG	1523	5	+	Zea mays		Site-binding related elements
FtUGT104	circadian	CAAAGATATC	543	9	+	Lycopersicon esculentum	cis-acting regulatory element involved in circadian control	Devolepment related elements
FtUGT104	Unnamed__2	AACCTAACCT	1030	9	-	Petroselinum hortense		Other elements
FtUGT104	CGTCA-motif	CGTCA	229	5	-	Hordeum vulgare	cis-acting regulatory element involved in the MeJA-responsiveness	Hormone responsive elements
FtUGT104	CGTCA-motif	CGTCA	783	5	-	Hordeum vulgare	cis-acting regulatory element involved in the MeJA-responsiveness	Hormone responsive elements
FtUGT104	CGTCA-motif	CGTCA	1571	5	-	Hordeum vulgare	cis-acting regulatory element involved in the MeJA-responsiveness	Hormone responsive elements
FtUGT104	CGTCA-motif	CGTCA	1666	5	+	Hordeum vulgare	cis-acting regulatory element involved in the MeJA-responsiveness	Hormone responsive elements
FtUGT104		motif_sequence	132	4	+	organism	short_function	Other elements
FtUGT104		motif_sequence	342	4	+	organism	short_function	Other elements
FtUGT104		motif_sequence	383	4	-	organism	short_function	Other elements
FtUGT104		motif_sequence	468	4	+	organism	short_function	Other elements
FtUGT104		motif_sequence	584	4	+	organism	short_function	Other elements
FtUGT104		motif_sequence	838	4	+	organism	short_function	Other elements
FtUGT104		motif_sequence	882	4	+	organism	short_function	Other elements
FtUGT104		motif_sequence	912	4	+	organism	short_function	Other elements
FtUGT104		motif_sequence	990	4	-	organism	short_function	Other elements
FtUGT104		motif_sequence	1066	4	-	organism	short_function	Other elements
FtUGT104		motif_sequence	1118	4	+	organism	short_function	Other elements
FtUGT104		motif_sequence	1475	4	-	organism	short_function	Other elements
FtUGT104		motif_sequence	1545	4	+	organism	short_function	Other elements
FtUGT104		motif_sequence	1712	4	+	organism	short_function	Other elements
FtUGT104		motif_sequence	1805	4	-	organism	short_function	Other elements
FtUGT104		motif_sequence	1915	4	-	organism	short_function	Other elements
FtUGT104		motif_sequence	1927	4	-	organism	short_function	Other elements
FtUGT104	CCGTCC motif	CCGTCC	461	6	-	Nicotiana tabacum		Promoter related element
FtUGT104	CCGTCC motif	CCGTCC	1972	6	-	Nicotiana tabacum		Promoter related element
FtUGT104	TC-rich repeats	GTTTTCTTAC	787	9	+	Nicotiana tabacum	cis-acting element involved in defense and stress responsiveness	Environmental stress-related element
FtUGT104	TC-rich repeats	ATTCTCTAAC	1382	9	-	Nicotiana tabacum	cis-acting element involved in defense and stress responsiveness	Environmental stress-related element
FtUGT104	WRE3	CCACCT	1611	6	-	Pisum sativum		Other elements
FtUGT104	as-1	TGACG	229	5	+	Arabidopsis thaliana		Devolepment related elements
FtUGT104	as-1	TGACG	783	5	+	Arabidopsis thaliana		Devolepment related elements
FtUGT104	as-1	TGACG	1571	5	+	Arabidopsis thaliana		Devolepment related elements
FtUGT104	as-1	TGACG	1666	5	-	Arabidopsis thaliana		Devolepment related elements
FtUGT104	GT1-motif	GGTTAA	706	6	+	Arabidopsis thaliana	light responsive element	Light responsive elements
FtUGT104	GT1-motif	GGTTAA	939	6	-	Arabidopsis thaliana	light responsive element	Light responsive elements
FtUGT104	TATA-box	ATTATA	60	6	+	Brassica napus	core promoter element around -30 of transcription start	Promoter related element
FtUGT104	TATA-box	TATAA	61	5	-	Arabidopsis thaliana	core promoter element around -30 of transcription start	Promoter related element
FtUGT104	TATA-box	TATA	62	4	+	Arabidopsis thaliana	core promoter element around -30 of transcription start	Promoter related element
FtUGT104	TATA-box	ATTATA	104	6	+	Brassica napus	core promoter element around -30 of transcription start	Promoter related element
FtUGT104	TATA-box	TATAA	105	5	-	Arabidopsis thaliana	core promoter element around -30 of transcription start	Promoter related element
FtUGT104	TATA-box	TATA	106	4	+	Arabidopsis thaliana	core promoter element around -30 of transcription start	Promoter related element
FtUGT104	TATA-box	TATAAA	245	6	-	Helianthus annuus	core promoter element around -30 of transcription start	Promoter related element
FtUGT104	TATA-box	TATAA	246	5	-	Arabidopsis thaliana	core promoter element around -30 of transcription start	Promoter related element
FtUGT104	TATA-box	TATA	247	4	+	Arabidopsis thaliana	core promoter element around -30 of transcription start	Promoter related element
FtUGT104	TATA-box	ATATAA	261	6	+	Brassica oleracea	core promoter element around -30 of transcription start	Promoter related element
FtUGT104	TATA-box	TATA	262	4	+	Arabidopsis thaliana	core promoter element around -30 of transcription start	Promoter related element
FtUGT104	TATA-box	TATATA	306	6	+	Arabidopsis thaliana	core promoter element around -30 of transcription start	Promoter related element
FtUGT104	TATA-box	ATATAA	307	6	+	Brassica oleracea	core promoter element around -30 of transcription start	Promoter related element
FtUGT104	TATA-box	TATA	308	4	+	Arabidopsis thaliana	core promoter element around -30 of transcription start	Promoter related element
FtUGT104	TATA-box	TATACA	355	6	-	Helianthus annuus	core promoter element around -30 of transcription start	Promoter related element
FtUGT104	TATA-box	TATA	357	4	+	Arabidopsis thaliana	core promoter element around -30 of transcription start	Promoter related element
FtUGT104	TATA-box	ATTATA	375	6	+	Brassica napus	core promoter element around -30 of transcription start	Promoter related element
FtUGT104	TATA-box	TATAA	376	5	-	Arabidopsis thaliana	core promoter element around -30 of transcription start	Promoter related element
FtUGT104	TATA-box	TATA	377	4	+	Arabidopsis thaliana	core promoter element around -30 of transcription start	Promoter related element
FtUGT104	TATA-box	TATACA	525	6	-	Helianthus annuus	core promoter element around -30 of transcription start	Promoter related element
FtUGT104	TATA-box	TATATA	527	6	+	Arabidopsis thaliana	core promoter element around -30 of transcription start	Promoter related element
FtUGT104	TATA-box	TATA	529	4	+	Arabidopsis thaliana	core promoter element around -30 of transcription start	Promoter related element
FtUGT104	TATA-box	TACATAAA	581	8	-	Oryza sativa	core promoter element around -30 of transcription start	Promoter related element
FtUGT104	TATA-box	TATACA	590	6	-	Helianthus annuus	core promoter element around -30 of transcription start	Promoter related element
FtUGT104	TATA-box	TATA	592	4	+	Arabidopsis thaliana	core promoter element around -30 of transcription start	Promoter related element
FtUGT104	TATA-box	TATA	605	4	+	Arabidopsis thaliana	core promoter element around -30 of transcription start	Promoter related element
FtUGT104	TATA-box	TACAAAA	769	7	-	Oryza sativa	core promoter element around -30 of transcription start	Promoter related element
FtUGT104	TATA-box	TATA	851	4	+	Arabidopsis thaliana	core promoter element around -30 of transcription start	Promoter related element
FtUGT104	TATA-box	TATACA	860	6	-	Helianthus annuus	core promoter element around -30 of transcription start	Promoter related element
FtUGT104	TATA-box	TATA	862	4	+	Arabidopsis thaliana	core promoter element around -30 of transcription start	Promoter related element
FtUGT104	TATA-box	TATA	1160	4	-	Arabidopsis thaliana	core promoter element around -30 of transcription start	Promoter related element
FtUGT104	TATA-box	TATA	1726	4	-	Arabidopsis thaliana	core promoter element around -30 of transcription start	Promoter related element
FtUGT104	MYB	TAACCA	705	6	-	Arabidopsis thaliana		Other elements
FtUGT104	MYB	TAACCA	1035	6	-	Arabidopsis thaliana		Other elements
FtUGT104	A-box	CCGTCC	461	6	-	Petroselinum crispum	cis-acting regulatory element	Promoter related element
FtUGT104	A-box	CCGTCC	1972	6	-	Petroselinum crispum	cis-acting regulatory element	Promoter related element
FtUGT104	CAAT-box	CAAT	30	4	+	Nicotiana glutinosa		Promoter related element
FtUGT104	CAAT-box	CAAT	32	4	-	Nicotiana glutinosa		Promoter related element
FtUGT104	CAAT-box	CAAT	159	4	-	Nicotiana glutinosa		Promoter related element
FtUGT104	CAAT-box	CAAT	187	4	-	Nicotiana glutinosa		Promoter related element
FtUGT104	CAAT-box	CCAAT	217	5	-	Arabidopsis thaliana	common cis-acting element in promoter and enhancer regions	Promoter related element
FtUGT104	CAAT-box	CCAAT	222	5	-	Arabidopsis thaliana	common cis-acting element in promoter and enhancer regions	Promoter related element
FtUGT104	CAAT-box	CAAAT	289	5	+	Pisum sativum	common cis-acting element in promoter and enhancer regions	Promoter related element
FtUGT104	CAAT-box	CAAAT	316	5	-	Pisum sativum	common cis-acting element in promoter and enhancer regions	Promoter related element
FtUGT104	CAAT-box	CAAAT	398	5	-	Pisum sativum	common cis-acting element in promoter and enhancer regions	Promoter related element
FtUGT104	CAAT-box	CAAT	412	4	+	Nicotiana glutinosa		Promoter related element
FtUGT104	CAAT-box	CAAT	483	4	-	Nicotiana glutinosa		Promoter related element
FtUGT104	CAAT-box	CCAAT	623	5	-	Arabidopsis thaliana	common cis-acting element in promoter and enhancer regions	Promoter related element
FtUGT104	CAAT-box	CAAT	634	4	+	Nicotiana glutinosa		Promoter related element
FtUGT104	CAAT-box	CAAT	683	4	+	Nicotiana glutinosa		Promoter related element
FtUGT104	CAAT-box	CAAT	748	4	+	Nicotiana glutinosa		Promoter related element
FtUGT104	CAAT-box	CAAT	836	4	+	Nicotiana glutinosa		Promoter related element
FtUGT104	CAAT-box	CAAT	871	4	-	Nicotiana glutinosa		Promoter related element
FtUGT104	CAAT-box	CAAT	880	4	+	Nicotiana glutinosa		Promoter related element
FtUGT104	CAAT-box	CAAAT	903	5	+	Pisum sativum	common cis-acting element in promoter and enhancer regions	Promoter related element
FtUGT104	CAAT-box	CAAT	1006	4	+	Nicotiana glutinosa		Promoter related element
FtUGT104	CAAT-box	CAAAT	1074	5	-	Pisum sativum	common cis-acting element in promoter and enhancer regions	Promoter related element
FtUGT104	CAAT-box	CAAT	1107	4	-	Nicotiana glutinosa		Promoter related element
FtUGT104	CAAT-box	CAAAT	1123	5	+	Pisum sativum	common cis-acting element in promoter and enhancer regions	Promoter related element
FtUGT104	CAAT-box	CAAAT	1185	5	-	Pisum sativum	common cis-acting element in promoter and enhancer regions	Promoter related element
FtUGT104	CAAT-box	CAAT	1292	4	+	Nicotiana glutinosa		Promoter related element
FtUGT104	CAAT-box	CAAT	1309	4	-	Nicotiana glutinosa		Promoter related element
FtUGT104	CAAT-box	CAAAT	1375	5	-	Pisum sativum	common cis-acting element in promoter and enhancer regions	Promoter related element
FtUGT104	CAAT-box	CAAAT	1454	5	+	Pisum sativum	common cis-acting element in promoter and enhancer regions	Promoter related element
FtUGT104	CAAT-box	CAAT	1598	4	-	Nicotiana glutinosa		Promoter related element
FtUGT104	CAAT-box	CAAT	1655	4	+	Nicotiana glutinosa		Promoter related element
FtUGT104	CAAT-box	CAAT	1676	4	-	Nicotiana glutinosa		Promoter related element
FtUGT104	CAAT-box	CCAAT	1778	5	+	Arabidopsis thaliana	common cis-acting element in promoter and enhancer regions	Promoter related element
FtUGT104	CAAT-box	CAAT	1779	4	+	Nicotiana glutinosa		Promoter related element
FtUGT104	CAAT-box	CAAT	1931	4	-	Nicotiana glutinosa		Promoter related element
FtUGT104	CAAT-box	CCAAT	1963	5	+	Arabidopsis thaliana	common cis-acting element in promoter and enhancer regions	Promoter related element
FtUGT104	CAAT-box	CAAT	1964	4	+	Nicotiana glutinosa		Promoter related element
FtUGT104	AT-rich sequence	TAAAATACT	168	9	+	Pisum sativum	element for maximal elicitor-mediated activation (2copies)	Other elements
FtUGT104	DRE core	GCCGAC	806	6	-	Arabidopsis thaliana		Other elements
FtUGT104	Sp1	GGGCGG	1887	6	-	Oryza sativa	light responsive element	Light responsive elements
FtUGT104	Unnamed__4	CTCC	153	4	+	Petroselinum hortense		Other elements
FtUGT104	Unnamed__4	CTCC	552	4	+	Petroselinum hortense		Other elements
FtUGT104	Unnamed__4	CTCC	986	4	+	Petroselinum hortense		Other elements
FtUGT104	Unnamed__4	CTCC	1142	4	-	Petroselinum hortense		Other elements
FtUGT104	Unnamed__4	CTCC	1379	4	-	Petroselinum hortense		Other elements
FtUGT104	Unnamed__4	CTCC	1437	4	-	Petroselinum hortense		Other elements
FtUGT104	Unnamed__4	CTCC	1493	4	-	Petroselinum hortense		Other elements
FtUGT104	Unnamed__4	CTCC	1505	4	-	Petroselinum hortense		Other elements
FtUGT104	Unnamed__4	CTCC	1541	4	+	Petroselinum hortense		Other elements
FtUGT104	Unnamed__4	CTCC	1594	4	+	Petroselinum hortense		Other elements
FtUGT104	Unnamed__4	CTCC	1615	4	-	Petroselinum hortense		Other elements
FtUGT104	Unnamed__4	CTCC	1769	4	-	Petroselinum hortense		Other elements
FtUGT104	Unnamed__4	CTCC	1906	4	-	Petroselinum hortense		Other elements
FtUGT104	Unnamed__4	CTCC	1915	4	-	Petroselinum hortense		Other elements
FtUGT104	CCGTCC-box	CCGTCC	461	6	-	Petroselinum hortense		Devolepment related elements
FtUGT104	CCGTCC-box	CCGTCC	1972	6	-	Petroselinum hortense		Devolepment related elements
FtUGT104	MYB-like sequence	TAACCA	705	6	-	Arabidopsis thaliana		Other elements
FtUGT104	MYB-like sequence	TAACCA	1035	6	-	Arabidopsis thaliana		Other elements
FtUGT104	STRE	AGGGG	1144	5	+	Arabidopsis thaliana		Other elements
FtUGT104	STRE	AGGGG	1179	5	-	Arabidopsis thaliana		Other elements
FtUGT104	STRE	AGGGG	1346	5	+	Arabidopsis thaliana		Other elements
FtUGT104	STRE	AGGGG	1460	5	+	Arabidopsis thaliana		Other elements
FtUGT104	STRE	AGGGG	1624	5	+	Arabidopsis thaliana		Other elements
FtUGT104	AT~TATA-box	TATATA	306	6	+	Arabidopsis thaliana		Other elements
FtUGT104	AT~TATA-box	TATATA	527	6	+	Arabidopsis thaliana		Other elements
FtUGT104	ABRE	ACGTG	563	5	+	Arabidopsis thaliana	cis-acting element involved in the abscisic acid responsiveness	Hormone responsive elements
FtUGT104	ABRE	CACGTG	571	6	+	Arabidopsis thaliana	cis-acting element involved in the abscisic acid responsiveness	Hormone responsive elements
FtUGT104	ABRE	ACGTG	572	5	+	Arabidopsis thaliana	cis-acting element involved in the abscisic acid responsiveness	Hormone responsive elements
FtUGT104	ABRE	ACGTG	1447	5	+	Arabidopsis thaliana	cis-acting element involved in the abscisic acid responsiveness	Hormone responsive elements
FtUGT104	TGACG-motif	TGACG	229	5	+	Hordeum vulgare	cis-acting regulatory element involved in the MeJA-responsiveness	Hormone responsive elements
FtUGT104	TGACG-motif	TGACG	783	5	+	Hordeum vulgare	cis-acting regulatory element involved in the MeJA-responsiveness	Hormone responsive elements
FtUGT104	TGACG-motif	TGACG	1571	5	+	Hordeum vulgare	cis-acting regulatory element involved in the MeJA-responsiveness	Hormone responsive elements
FtUGT104	TGACG-motif	TGACG	1666	5	-	Hordeum vulgare	cis-acting regulatory element involved in the MeJA-responsiveness	Hormone responsive elements
FtUGT105	Box 4	ATTAAT	525	6	+	Petroselinum crispum	part of a conserved DNA module involved in light responsiveness	Light responsive elements
FtUGT105	Box 4	ATTAAT	708	6	+	Petroselinum crispum	part of a conserved DNA module involved in light responsiveness	Light responsive elements
FtUGT105	Box 4	ATTAAT	1735	6	-	Petroselinum crispum	part of a conserved DNA module involved in light responsiveness	Light responsive elements
FtUGT105	Box 4	ATTAAT	1761	6	-	Petroselinum crispum	part of a conserved DNA module involved in light responsiveness	Light responsive elements
FtUGT105	Box 4	ATTAAT	1773	6	-	Petroselinum crispum	part of a conserved DNA module involved in light responsiveness	Light responsive elements
FtUGT105	Box 4	ATTAAT	1880	6	-	Petroselinum crispum	part of a conserved DNA module involved in light responsiveness	Light responsive elements
FtUGT105	MYB-like sequence	TAACCA	1252	6	-	Arabidopsis thaliana		Other elements
FtUGT105	Unnamed__4	CTCC	449	4	+	Petroselinum hortense		Other elements
FtUGT105	Unnamed__4	CTCC	742	4	-	Petroselinum hortense		Other elements
FtUGT105	Unnamed__4	CTCC	895	4	-	Petroselinum hortense		Other elements
FtUGT105	Unnamed__4	CTCC	1195	4	+	Petroselinum hortense		Other elements
FtUGT105	Unnamed__4	CTCC	1582	4	-	Petroselinum hortense		Other elements
FtUGT105	Unnamed__4	CTCC	1585	4	-	Petroselinum hortense		Other elements
FtUGT105	Unnamed__4	CTCC	1594	4	-	Petroselinum hortense		Other elements
FtUGT105	Unnamed__4	CTCC	1640	4	-	Petroselinum hortense		Other elements
FtUGT105	Unnamed__4	CTCC	1643	4	-	Petroselinum hortense		Other elements
FtUGT105	Unnamed__4	CTCC	1951	4	+	Petroselinum hortense		Other elements
FtUGT105	MRE	AACCTAA	273	7	+	Petroselinum crispum	MYB binding site involved in light responsiveness	Light responsive elements
FtUGT105	TCA-element	CCATCTTTTT	106	9	-	Nicotiana tabacum	cis-acting element involved in salicylic acid responsiveness	Hormone responsive elements
FtUGT105	TCA-element	TCAGAAGAGG	403	9	+	Brassica oleracea	cis-acting element involved in salicylic acid responsiveness	Hormone responsive elements
FtUGT105	STRE	AGGGG	891	5	+	Arabidopsis thaliana		Other elements
FtUGT105	STRE	AGGGG	1307	5	-	Arabidopsis thaliana		Other elements
FtUGT105	STRE	AGGGG	1522	5	+	Arabidopsis thaliana		Other elements
FtUGT105	STRE	AGGGG	1723	5	+	Arabidopsis thaliana		Other elements
FtUGT105	STRE	AGGGG	1938	5	-	Arabidopsis thaliana		Other elements
FtUGT105	STRE	AGGGG	1948	5	-	Arabidopsis thaliana		Other elements
FtUGT105	TGACG-motif	TGACG	641	5	+	Hordeum vulgare	cis-acting regulatory element involved in the MeJA-responsiveness	Hormone responsive elements
FtUGT105	ABRE	GACACGTGGC	765	9	+	Triticum aestivum	cis-acting element involved in the abscisic acid responsiveness	Hormone responsive elements
FtUGT105	ABRE	CACGTG	767	6	+	Arabidopsis thaliana	cis-acting element involved in the abscisic acid responsiveness	Hormone responsive elements
FtUGT105	ABRE	ACGTG	768	5	+	Arabidopsis thaliana	cis-acting element involved in the abscisic acid responsiveness	Hormone responsive elements
FtUGT105	ABRE	GCAACGTGTC	1174	10	-	Hordeum vulgare	cis-acting element involved in the abscisic acid responsiveness	Hormone responsive elements
FtUGT105	ABRE	ACGTG	1176	5	-	Arabidopsis thaliana	cis-acting element involved in the abscisic acid responsiveness	Hormone responsive elements
FtUGT105	AT~TATA-box	TATATA	166	6	+	Arabidopsis thaliana		Other elements
FtUGT105	AT~TATA-box	TATATA	180	6	+	Arabidopsis thaliana		Other elements
FtUGT105	AT~TATA-box	TATATAAA	594	8	-	Arabidopsis thaliana		Other elements
FtUGT105	AT~TATA-box	TATATA	596	6	+	Arabidopsis thaliana		Other elements
FtUGT105	AT~TATA-box	TATATAAA	835	8	-	Arabidopsis thaliana		Other elements
FtUGT105	AT~TATA-box	TATATA	837	6	+	Arabidopsis thaliana		Other elements
FtUGT105	AT~TATA-box	TATATA	839	6	+	Arabidopsis thaliana		Other elements
FtUGT105	AT~TATA-box	TATATA	841	6	+	Arabidopsis thaliana		Other elements
FtUGT105	AT~TATA-box	TATATAAA	960	8	-	Arabidopsis thaliana		Other elements
FtUGT105	AT~TATA-box	TATATA	962	6	+	Arabidopsis thaliana		Other elements
FtUGT105	TC-rich repeats	GTTTTCTTAC	1841	10	+	Nicotiana tabacum	cis-acting element involved in defense and stress responsiveness	Environmental stress-related element
FtUGT105	TATA-box	TATAA	81	5	-	Arabidopsis thaliana	core promoter element around -30 of transcription start	Promoter related element
FtUGT105	TATA-box	TATA	82	4	+	Arabidopsis thaliana	core promoter element around -30 of transcription start	Promoter related element
FtUGT105	TATA-box	ATATAT	165	6	+	Brassica napus	core promoter element around -30 of transcription start	Promoter related element
FtUGT105	TATA-box	TATATA	166	6	+	Arabidopsis thaliana	core promoter element around -30 of transcription start	Promoter related element
FtUGT105	TATA-box	ATATAA	167	6	+	Brassica oleracea	core promoter element around -30 of transcription start	Promoter related element
FtUGT105	TATA-box	TATA	168	4	+	Arabidopsis thaliana	core promoter element around -30 of transcription start	Promoter related element
FtUGT105	TATA-box	ATATAT	179	6	+	Brassica napus	core promoter element around -30 of transcription start	Promoter related element
FtUGT105	TATA-box	TATATA	180	6	+	Arabidopsis thaliana	core promoter element around -30 of transcription start	Promoter related element
FtUGT105	TATA-box	TATA	182	4	+	Arabidopsis thaliana	core promoter element around -30 of transcription start	Promoter related element
FtUGT105	TATA-box	ATTATA	350	6	+	Brassica napus	core promoter element around -30 of transcription start	Promoter related element
FtUGT105	TATA-box	TATAA	351	5	-	Arabidopsis thaliana	core promoter element around -30 of transcription start	Promoter related element
FtUGT105	TATA-box	TATA	352	4	+	Arabidopsis thaliana	core promoter element around -30 of transcription start	Promoter related element
FtUGT105	TATA-box	TATAAAT	391	7	-	Brassica juncea	core promoter element around -30 of transcription start	Promoter related element
FtUGT105	TATA-box	TATAAA	392	6	-	Helianthus annuus	core promoter element around -30 of transcription start	Promoter related element
FtUGT105	TATA-box	TATAA	393	5	-	Arabidopsis thaliana	core promoter element around -30 of transcription start	Promoter related element
FtUGT105	TATA-box	TATA	394	4	+	Arabidopsis thaliana	core promoter element around -30 of transcription start	Promoter related element
FtUGT105	TATA-box	TATTTAAA	485	8	-	Arabidopsis thaliana	core promoter element around -30 of transcription start	Promoter related element
FtUGT105	TATA-box	ccTATAAAaa	510	9	-	Arabidopsis thaliana	core promoter element around -30 of transcription start	Promoter related element
FtUGT105	TATA-box	TATAAAA	511	7	-	Pisum sativum	core promoter element around -30 of transcription start	Promoter related element
FtUGT105	TATA-box	TATAAA	512	6	-	Helianthus annuus	core promoter element around -30 of transcription start	Promoter related element
FtUGT105	TATA-box	TATAA	513	5	-	Arabidopsis thaliana	core promoter element around -30 of transcription start	Promoter related element
FtUGT105	TATA-box	TATA	514	4	+	Arabidopsis thaliana	core promoter element around -30 of transcription start	Promoter related element
FtUGT105	TATA-box	TATA	538	4	+	Arabidopsis thaliana	core promoter element around -30 of transcription start	Promoter related element
FtUGT105	TATA-box	TATAAAA	552	7	-	Pisum sativum	core promoter element around -30 of transcription start	Promoter related element
FtUGT105	TATA-box	TATAAA	553	6	-	Helianthus annuus	core promoter element around -30 of transcription start	Promoter related element
FtUGT105	TATA-box	TATAA	554	5	-	Arabidopsis thaliana	core promoter element around -30 of transcription start	Promoter related element
FtUGT105	TATA-box	TATA	555	4	+	Arabidopsis thaliana	core promoter element around -30 of transcription start	Promoter related element
FtUGT105	TATA-box	ATTATA	558	6	+	Brassica napus	core promoter element around -30 of transcription start	Promoter related element
FtUGT105	TATA-box	TATAA	559	5	-	Arabidopsis thaliana	core promoter element around -30 of transcription start	Promoter related element
FtUGT105	TATA-box	TATA	560	4	+	Arabidopsis thaliana	core promoter element around -30 of transcription start	Promoter related element
FtUGT105	TATA-box	TATA	566	4	+	Arabidopsis thaliana	core promoter element around -30 of transcription start	Promoter related element
FtUGT105	TATA-box	TATAA	589	5	-	Arabidopsis thaliana	core promoter element around -30 of transcription start	Promoter related element
FtUGT105	TATA-box	TATA	590	4	+	Arabidopsis thaliana	core promoter element around -30 of transcription start	Promoter related element
FtUGT105	TATA-box	taTATAAAtc	592	9	-	Arabidopsis thaliana	core promoter element around -30 of transcription start	Promoter related element
FtUGT105	TATA-box	TATAAAT	593	7	-	Brassica juncea	core promoter element around -30 of transcription start	Promoter related element
FtUGT105	TATA-box	TATAAA	594	6	-	Helianthus annuus	core promoter element around -30 of transcription start	Promoter related element
FtUGT105	TATA-box	TATATAA	595	7	-	Arabidopsis thaliana	core promoter element around -30 of transcription start	Promoter related element
FtUGT105	TATA-box	TATATA	596	6	+	Arabidopsis thaliana	core promoter element around -30 of transcription start	Promoter related element
FtUGT105	TATA-box	ATATAA	597	6	+	Brassica oleracea	core promoter element around -30 of transcription start	Promoter related element
FtUGT105	TATA-box	TATA	598	4	+	Arabidopsis thaliana	core promoter element around -30 of transcription start	Promoter related element
FtUGT105	TATA-box	ATATAA	602	6	+	Brassica oleracea	core promoter element around -30 of transcription start	Promoter related element
FtUGT105	TATA-box	TATA	603	4	+	Arabidopsis thaliana	core promoter element around -30 of transcription start	Promoter related element
FtUGT105	TATA-box	ATTATA	625	6	+	Brassica napus	core promoter element around -30 of transcription start	Promoter related element
FtUGT105	TATA-box	TATAA	626	5	-	Arabidopsis thaliana	core promoter element around -30 of transcription start	Promoter related element
FtUGT105	TATA-box	TATA	627	4	+	Arabidopsis thaliana	core promoter element around -30 of transcription start	Promoter related element
FtUGT105	TATA-box	TATTTAAA	632	8	-	Arabidopsis thaliana	core promoter element around -30 of transcription start	Promoter related element
FtUGT105	TATA-box	TATATTTATATTT	689	12	-	Avena sativa	core promoter element around -30 of transcription start	Promoter related element
FtUGT105	TATA-box	ATATAA	691	6	+	Brassica oleracea	core promoter element around -30 of transcription start	Promoter related element
FtUGT105	TATA-box	TATA	692	4	+	Arabidopsis thaliana	core promoter element around -30 of transcription start	Promoter related element
FtUGT105	TATA-box	TATA	797	4	+	Arabidopsis thaliana	core promoter element around -30 of transcription start	Promoter related element
FtUGT105	TATA-box	taTATAAAtc	833	9	-	Arabidopsis thaliana	core promoter element around -30 of transcription start	Promoter related element
FtUGT105	TATA-box	TATAAAT	834	7	-	Brassica juncea	core promoter element around -30 of transcription start	Promoter related element
FtUGT105	TATA-box	TATAAA	835	6	-	Helianthus annuus	core promoter element around -30 of transcription start	Promoter related element
FtUGT105	TATA-box	TATATAA	836	7	-	Arabidopsis thaliana	core promoter element around -30 of transcription start	Promoter related element
FtUGT105	TATA-box	TATATA	837	6	+	Arabidopsis thaliana	core promoter element around -30 of transcription start	Promoter related element
FtUGT105	TATA-box	ATATAT	838	6	+	Brassica napus	core promoter element around -30 of transcription start	Promoter related element
FtUGT105	TATA-box	TATATA	839	6	+	Arabidopsis thaliana	core promoter element around -30 of transcription start	Promoter related element
FtUGT105	TATA-box	ATATAT	840	6	+	Brassica napus	core promoter element around -30 of transcription start	Promoter related element
FtUGT105	TATA-box	TATATA	841	6	+	Arabidopsis thaliana	core promoter element around -30 of transcription start	Promoter related element
FtUGT105	TATA-box	ATATAA	842	6	+	Brassica oleracea	core promoter element around -30 of transcription start	Promoter related element
FtUGT105	TATA-box	TATA	843	4	+	Arabidopsis thaliana	core promoter element around -30 of transcription start	Promoter related element
FtUGT105	TATA-box	ccTATAAAaa	906	9	-	Arabidopsis thaliana	core promoter element around -30 of transcription start	Promoter related element
FtUGT105	TATA-box	TATAAAA	907	7	-	Pisum sativum	core promoter element around -30 of transcription start	Promoter related element
FtUGT105	TATA-box	TATAAA	908	6	-	Helianthus annuus	core promoter element around -30 of transcription start	Promoter related element
FtUGT105	TATA-box	TATAA	909	5	-	Arabidopsis thaliana	core promoter element around -30 of transcription start	Promoter related element
FtUGT105	TATA-box	TATA	910	4	+	Arabidopsis thaliana	core promoter element around -30 of transcription start	Promoter related element
FtUGT105	TATA-box	TATA	923	4	+	Arabidopsis thaliana	core promoter element around -30 of transcription start	Promoter related element
FtUGT105	TATA-box	taTATAAAtc	958	9	-	Arabidopsis thaliana	core promoter element around -30 of transcription start	Promoter related element
FtUGT105	TATA-box	TATAAAT	959	7	-	Brassica juncea	core promoter element around -30 of transcription start	Promoter related element
FtUGT105	TATA-box	TATAAA	960	6	-	Helianthus annuus	core promoter element around -30 of transcription start	Promoter related element
FtUGT105	TATA-box	TATATAA	961	7	-	Arabidopsis thaliana	core promoter element around -30 of transcription start	Promoter related element
FtUGT105	TATA-box	TATATA	962	6	+	Arabidopsis thaliana	core promoter element around -30 of transcription start	Promoter related element
FtUGT105	TATA-box	ATATAA	963	6	+	Brassica oleracea	core promoter element around -30 of transcription start	Promoter related element
FtUGT105	TATA-box	TATA	964	4	+	Arabidopsis thaliana	core promoter element around -30 of transcription start	Promoter related element
FtUGT105	TATA-box	TATAAAT	1107	7	-	Brassica juncea	core promoter element around -30 of transcription start	Promoter related element
FtUGT105	TATA-box	TATAAA	1108	6	-	Helianthus annuus	core promoter element around -30 of transcription start	Promoter related element
FtUGT105	TATA-box	TATAA	1109	5	-	Arabidopsis thaliana	core promoter element around -30 of transcription start	Promoter related element
FtUGT105	TATA-box	TATA	1110	4	-	Arabidopsis thaliana	core promoter element around -30 of transcription start	Promoter related element
FtUGT105	TATA-box	TATAA	1207	5	-	Arabidopsis thaliana	core promoter element around -30 of transcription start	Promoter related element
FtUGT105	TATA-box	TATA	1208	4	-	Arabidopsis thaliana	core promoter element around -30 of transcription start	Promoter related element
FtUGT105	TATA-box	ATATAA	1235	6	+	Brassica oleracea	core promoter element around -30 of transcription start	Promoter related element
FtUGT105	TATA-box	TATA	1236	4	-	Arabidopsis thaliana	core promoter element around -30 of transcription start	Promoter related element
FtUGT105	TATA-box	TATTTAAA	1271	8	-	Arabidopsis thaliana	core promoter element around -30 of transcription start	Promoter related element
FtUGT105	TATA-box	ATATAT	1323	6	-	Brassica napus	core promoter element around -30 of transcription start	Promoter related element
FtUGT105	TATA-box	TATA	1324	4	-	Arabidopsis thaliana	core promoter element around -30 of transcription start	Promoter related element
FtUGT105	TATA-box	TATA	1404	4	-	Arabidopsis thaliana	core promoter element around -30 of transcription start	Promoter related element
FtUGT105	TATA-box	TATAAAA	1428	7	-	Pisum sativum	core promoter element around -30 of transcription start	Promoter related element
FtUGT105	TATA-box	TATAAA	1429	6	-	Helianthus annuus	core promoter element around -30 of transcription start	Promoter related element
FtUGT105	TATA-box	TATAA	1430	5	-	Arabidopsis thaliana	core promoter element around -30 of transcription start	Promoter related element
FtUGT105	TATA-box	TATA	1431	4	-	Arabidopsis thaliana	core promoter element around -30 of transcription start	Promoter related element
FtUGT105	TATA-box	TATAAAA	1444	7	-	Pisum sativum	core promoter element around -30 of transcription start	Promoter related element
FtUGT105	TATA-box	TATAAA	1445	6	-	Helianthus annuus	core promoter element around -30 of transcription start	Promoter related element
FtUGT105	TATA-box	TATAA	1446	5	-	Arabidopsis thaliana	core promoter element around -30 of transcription start	Promoter related element
FtUGT105	TATA-box	TATA	1447	4	-	Arabidopsis thaliana	core promoter element around -30 of transcription start	Promoter related element
FtUGT105	TATA-box	ATATAA	1743	6	+	Brassica oleracea	core promoter element around -30 of transcription start	Promoter related element
FtUGT105	TATA-box	TATA	1744	4	-	Arabidopsis thaliana	core promoter element around -30 of transcription start	Promoter related element
FtUGT105	TATA-box	ATTATA	1830	6	+	Brassica napus	core promoter element around -30 of transcription start	Promoter related element
FtUGT105	TATA-box	TATAA	1831	5	-	Arabidopsis thaliana	core promoter element around -30 of transcription start	Promoter related element
FtUGT105	TATA-box	TATA	1832	4	-	Arabidopsis thaliana	core promoter element around -30 of transcription start	Promoter related element
FtUGT105	TATA-box	TATA	1851	4	-	Arabidopsis thaliana	core promoter element around -30 of transcription start	Promoter related element
FtUGT105	TATA-box	TATA	1989	4	-	Arabidopsis thaliana	core promoter element around -30 of transcription start	Promoter related element
FtUGT105	TATA-box	ATTATA	1994	6	+	Brassica napus	core promoter element around -30 of transcription start	Promoter related element
FtUGT105	TATA-box	TATAA	1995	5	-	Arabidopsis thaliana	core promoter element around -30 of transcription start	Promoter related element
FtUGT105	TATA-box	TATA	1996	4	-	Arabidopsis thaliana	core promoter element around -30 of transcription start	Promoter related element
FtUGT105	GT1-motif	GGTTAA	1727	6	+	Arabidopsis thaliana	light responsive element	Light responsive elements
FtUGT105	as-1	TGACG	641	5	+	Arabidopsis thaliana		Devolepment related elements
FtUGT105	CAT-box	GCCACT	1266	6	+	Arabidopsis thaliana	cis-acting regulatory element related to meristem expression	Devolepment related elements
FtUGT105	TCT-motif	TCTTAC	1845	6	+	Arabidopsis thaliana	part of a light responsive element	Light responsive elements
FtUGT105	GATA-motif	AAGATAAGATT	1211	11	+	Arabidopsis thaliana	part of a light responsive element	Light responsive elements
FtUGT105	GATA-motif	GATAGGG	1519	7	+	Pisum sativum	part of a light responsive element	Light responsive elements
FtUGT105	Myb	CAACTG	45	6	-	Arabidopsis thaliana		Other elements
FtUGT105	Myb	CAACTG	1627	6	+	Arabidopsis thaliana		Other elements
FtUGT105	Unnamed__6	taTAAATATct	692	10	+	Zea mays		Site-binding related elements
FtUGT105	MYB	TAACCA	1252	6	-	Arabidopsis thaliana		Other elements
FtUGT105	MYB	CAACCA	1648	6	-	Arabidopsis thaliana		Other elements
FtUGT105	CAAT-box	CAAT	7	4	-	Nicotiana glutinosa		Promoter related element
FtUGT105	CAAT-box	CAAAT	58	5	+	Pisum sativum	common cis-acting element in promoter and enhancer regions	Promoter related element
FtUGT105	CAAT-box	CAAAT	61	5	-	Pisum sativum	common cis-acting element in promoter and enhancer regions	Promoter related element
FtUGT105	CAAT-box	CAAT	116	4	-	Nicotiana glutinosa		Promoter related element
FtUGT105	CAAT-box	CAAAT	233	5	-	Pisum sativum	common cis-acting element in promoter and enhancer regions	Promoter related element
FtUGT105	CAAT-box	CAAAT	247	5	-	Pisum sativum	common cis-acting element in promoter and enhancer regions	Promoter related element
FtUGT105	CAAT-box	CAAAT	492	5	-	Pisum sativum	common cis-acting element in promoter and enhancer regions	Promoter related element
FtUGT105	CAAT-box	CAAAT	579	5	+	Pisum sativum	common cis-acting element in promoter and enhancer regions	Promoter related element
FtUGT105	CAAT-box	CAAT	754	4	-	Nicotiana glutinosa		Promoter related element
FtUGT105	CAAT-box	CAAT	762	4	-	Nicotiana glutinosa		Promoter related element
FtUGT105	CAAT-box	CAAT	804	4	-	Nicotiana glutinosa		Promoter related element
FtUGT105	CAAT-box	CAAT	930	4	-	Nicotiana glutinosa		Promoter related element
FtUGT105	CAAT-box	CAAT	944	4	+	Nicotiana glutinosa		Promoter related element
FtUGT105	CAAT-box	CAAAT	951	5	+	Pisum sativum	common cis-acting element in promoter and enhancer regions	Promoter related element
FtUGT105	CAAT-box	CAAT	1102	4	+	Nicotiana glutinosa		Promoter related element
FtUGT105	CAAT-box	CAAAT	1219	5	-	Pisum sativum	common cis-acting element in promoter and enhancer regions	Promoter related element
FtUGT105	CAAT-box	CAAT	1259	4	+	Nicotiana glutinosa		Promoter related element
FtUGT105	CAAT-box	CCAAT	1291	5	-	Arabidopsis thaliana	common cis-acting element in promoter and enhancer regions	Promoter related element
FtUGT105	CAAT-box	CAAT	1473	4	-	Nicotiana glutinosa		Promoter related element
FtUGT105	CAAT-box	CAAT	1489	4	-	Nicotiana glutinosa		Promoter related element
FtUGT105	CAAT-box	CAAT	1553	4	+	Nicotiana glutinosa		Promoter related element
FtUGT105	CAAT-box	CAACCAACTCC	1643	11	-	Arabidopsis thaliana	common cis-acting element in promoter and enhancer regions	Promoter related element
FtUGT105	CAAT-box	CAAT	1697	4	+	Nicotiana glutinosa		Promoter related element
FtUGT105	CAAT-box	CAAT	1875	4	-	Nicotiana glutinosa		Promoter related element
FtUGT105	CAAT-box	CAAT	1897	4	+	Nicotiana glutinosa		Promoter related element
FtUGT105	CAAT-box	CCAAT	1910	5	-	Arabidopsis thaliana	common cis-acting element in promoter and enhancer regions	Promoter related element
FtUGT105	CAAT-box	CAAAT	1969	5	+	Pisum sativum	common cis-acting element in promoter and enhancer regions	Promoter related element
FtUGT105	TATA	TATAAAAT	551	8	-	Arabidopsis thaliana		Other elements
FtUGT105	TATA	TATAAAAT	603	8	+	Arabidopsis thaliana		Other elements
FtUGT105	TATA	TATAAAAT	1443	8	-	Arabidopsis thaliana		Other elements
FtUGT105	MBS	CAACTG	45	6	-	Arabidopsis thaliana	MYB binding site involved in drought-inducibility	Environmental stress-related element
FtUGT105	MBS	CAACTG	1627	6	+	Arabidopsis thaliana	MYB binding site involved in drought-inducibility	Environmental stress-related element
FtUGT105	CGTCA-motif	CGTCA	641	5	-	Hordeum vulgare	cis-acting regulatory element involved in the MeJA-responsiveness	Hormone responsive elements
FtUGT105	TCCC-motif	TCTCCCT	1592	7	-	Spinacia oleracea	part of a light responsive element	Light responsive elements
FtUGT105		motif_sequence	150	4	+	organism	short_function	Other elements
FtUGT105		motif_sequence	212	4	-	organism	short_function	Other elements
FtUGT105		motif_sequence	324	4	+	organism	short_function	Other elements
FtUGT105		motif_sequence	329	4	+	organism	short_function	Other elements
FtUGT105		motif_sequence	879	4	+	organism	short_function	Other elements
FtUGT105		motif_sequence	881	4	-	organism	short_function	Other elements
FtUGT105		motif_sequence	1193	4	+	organism	short_function	Other elements
FtUGT105		motif_sequence	1532	4	-	organism	short_function	Other elements
FtUGT105		motif_sequence	1537	4	-	organism	short_function	Other elements
FtUGT105		motif_sequence	1585	4	-	organism	short_function	Other elements
FtUGT105		motif_sequence	1594	4	-	organism	short_function	Other elements
FtUGT105		motif_sequence	1934	4	+	organism	short_function	Other elements
FtUGT105		motif_sequence	1963	4	+	organism	short_function	Other elements
FtUGT105	MYC	CATTTG	232	6	+	Arabidopsis thaliana		Other elements
FtUGT105	MYC	CATGTG	884	6	+	Arabidopsis thaliana		Other elements
FtUGT105	MYC	CATTTG	1969	6	-	Arabidopsis thaliana		Other elements
FtUGT105	ERE	ATTTTAAA	335	8	-	Nicotiana glutinos		Hormone responsive elements
FtUGT105	ERE	ATTTTAAA	483	8	+	Nicotiana glutinos		Hormone responsive elements
FtUGT105	ERE	ATTTTAAA	728	8	-	Nicotiana glutinos		Hormone responsive elements
FtUGT105	ERE	ATTTTAAA	860	8	+	Nicotiana glutinos		Hormone responsive elements
FtUGT105	ERE	ATTTTAAA	1136	8	+	Nicotiana glutinos		Hormone responsive elements
FtUGT105	ERE	ATTTTAAA	1138	8	-	Nicotiana glutinos		Hormone responsive elements
FtUGT105	ERE	ATTTTAAA	1791	8	-	Nicotiana glutinos		Hormone responsive elements
FtUGT105	G-box	tgACACGTGGCA	764	11	+	Lycopersicon esculentum	cis-acting regulatory element involved in light responsiveness	Light responsive elements
FtUGT105	G-box	CACGTG	767	6	+	Arabidopsis thaliana	cis-acting regulatory element involved in light responsiveness	Light responsive elements
FtUGT105	G-box	tgACACGTGGCA	1173	11	+	Lycopersicon esculentum	cis-acting regulatory element involved in light responsiveness	Light responsive elements
FtUGT105	O2-site	GATGATGTGG	1537	9	+	Zea mays	cis-acting regulatory element involved in zein metabolism regulation	Devolepment related elements
FtUGT105	G-Box	CACGTG	767	6	+	Pisum sativum	cis-acting regulatory element involved in light responsiveness	Light responsive elements
FtUGT105	G-Box	CACGTT	1176	6	+	Pisum sativum	cis-acting regulatory element involved in light responsiveness	Light responsive elements
FtUGT105	AT1-motif	AATTATTTTTTATT	547	13	+	Solanum tuberosum	part of a light responsive module	Light responsive elements
FtUGT105	AT1-motif	AATTATTTTTTATT	1003	13	-	Solanum tuberosum	part of a light responsive module	Light responsive elements
FtUGT105	LTR	CCGAAA	344	6	-	Hordeum vulgare	cis-acting element involved in low-temperature responsiveness	Environmental stress-related element
FtUGT105	LTR	CCGAAA	1370	6	+	Hordeum vulgare	cis-acting element involved in low-temperature responsiveness	Environmental stress-related element
FtUGT106	Unnamed__1	CGTGG	808	5	+	Zea mays		Site-binding related elements
FtUGT106	LTR	CCGAAA	1367	6	+	Hordeum vulgare	cis-acting element involved in low-temperature responsiveness	Environmental stress-related element
FtUGT106	Myc	TCTCTTA	424	7	+	Arabidopsis thaliana		Other elements
FtUGT106	GARE-motif	TCTGTTG	1130	7	-	Brassica oleracea	gibberellin-responsive element	Hormone responsive elements
FtUGT106	O2-site	GATGATGTGG	1726	9	+	Zea mays	cis-acting regulatory element involved in zein metabolism regulation	Devolepment related elements
FtUGT106	ARE	AAACCA	160	6	-	Zea mays	cis-acting regulatory element essential for the anaerobic induction	Environmental stress-related element
FtUGT106	ARE	AAACCA	850	6	-	Zea mays	cis-acting regulatory element essential for the anaerobic induction	Environmental stress-related element
FtUGT106	ARE	AAACCA	1040	6	-	Zea mays	cis-acting regulatory element essential for the anaerobic induction	Environmental stress-related element
FtUGT106	AAGAA-motif	GAAAGAA	1295	7	-	Avena sativa		Devolepment related elements
FtUGT106	MYC	CATTTG	256	6	-	Arabidopsis thaliana		Other elements
FtUGT106	MYC	CATGTG	319	6	+	Arabidopsis thaliana		Other elements
FtUGT106	MYC	CATTTG	446	6	-	Arabidopsis thaliana		Other elements
FtUGT106	MYC	CATTTG	597	6	+	Arabidopsis thaliana		Other elements
FtUGT106	MYC	CAATTG	1036	6	-	Arabidopsis thaliana		Other elements
FtUGT106	MYC	CATTTG	1245	6	-	Arabidopsis thaliana		Other elements
FtUGT106	I-box	atGATAAGGTC	1870	10	-	Helianthus annuus	part of a light responsive element	Light responsive elements
FtUGT106	Myb-binding site	CAACAG	912	6	-	Nicotiana tabacum		Other elements
FtUGT106	Myb-binding site	CAACAG	1130	6	+	Nicotiana tabacum		Other elements
FtUGT106	Myb-binding site	CAACAG	1404	6	+	Nicotiana tabacum		Other elements
FtUGT106		motif_sequence	46	4	+	organism	short_function	Other elements
FtUGT106		motif_sequence	316	4	-	organism	short_function	Other elements
FtUGT106		motif_sequence	510	4	+	organism	short_function	Other elements
FtUGT106		motif_sequence	662	4	+	organism	short_function	Other elements
FtUGT106		motif_sequence	930	4	+	organism	short_function	Other elements
FtUGT106		motif_sequence	1082	4	-	organism	short_function	Other elements
FtUGT106		motif_sequence	1097	4	+	organism	short_function	Other elements
FtUGT106		motif_sequence	1116	4	-	organism	short_function	Other elements
FtUGT106		motif_sequence	1124	4	-	organism	short_function	Other elements
FtUGT106		motif_sequence	1142	4	-	organism	short_function	Other elements
FtUGT106		motif_sequence	1333	4	+	organism	short_function	Other elements
FtUGT106		motif_sequence	1505	4	-	organism	short_function	Other elements
FtUGT106		motif_sequence	1602	4	-	organism	short_function	Other elements
FtUGT106		motif_sequence	1632	4	+	organism	short_function	Other elements
FtUGT106		motif_sequence	1689	4	-	organism	short_function	Other elements
FtUGT106		motif_sequence	1774	4	-	organism	short_function	Other elements
FtUGT106	AuxRR-core	GGTCCAT	1524	7	-	Nicotiana tabacum	cis-acting regulatory element involved in auxin responsiveness	Hormone responsive elements
FtUGT106	CGTCA-motif	CGTCA	1054	5	-	Hordeum vulgare	cis-acting regulatory element involved in the MeJA-responsiveness	Hormone responsive elements
FtUGT106	Unnamed__2	AACCTAACCT	166	9	-	Petroselinum hortense		Other elements
FtUGT106	MBS	CAACTG	1818	6	+	Arabidopsis thaliana	MYB binding site involved in drought-inducibility	Environmental stress-related element
FtUGT106	MBS	CAACTG	1935	6	-	Arabidopsis thaliana	MYB binding site involved in drought-inducibility	Environmental stress-related element
FtUGT106	CAAT-box	CCAAT	17	5	+	Arabidopsis thaliana	common cis-acting element in promoter and enhancer regions	Promoter related element
FtUGT106	CAAT-box	CAAT	18	4	+	Nicotiana glutinosa		Promoter related element
FtUGT106	CAAT-box	CAAT	56	4	+	Nicotiana glutinosa		Promoter related element
FtUGT106	CAAT-box	CAAT	84	4	-	Nicotiana glutinosa		Promoter related element
FtUGT106	CAAT-box	CAAT	88	4	-	Nicotiana glutinosa		Promoter related element
FtUGT106	CAAT-box	CAAAT	121	5	+	Pisum sativum	common cis-acting element in promoter and enhancer regions	Promoter related element
FtUGT106	CAAT-box	CAAAT	256	5	+	Pisum sativum	common cis-acting element in promoter and enhancer regions	Promoter related element
FtUGT106	CAAT-box	CAAT	302	4	-	Nicotiana glutinosa		Promoter related element
FtUGT106	CAAT-box	CAAT	381	4	-	Nicotiana glutinosa		Promoter related element
FtUGT106	CAAT-box	CAAAT	446	5	+	Pisum sativum	common cis-acting element in promoter and enhancer regions	Promoter related element
FtUGT106	CAAT-box	CCAAT	577	5	-	Arabidopsis thaliana	common cis-acting element in promoter and enhancer regions	Promoter related element
FtUGT106	CAAT-box	CAAAT	598	5	-	Pisum sativum	common cis-acting element in promoter and enhancer regions	Promoter related element
FtUGT106	CAAT-box	CCAAT	702	5	+	Arabidopsis thaliana	common cis-acting element in promoter and enhancer regions	Promoter related element
FtUGT106	CAAT-box	CAAT	703	4	+	Nicotiana glutinosa		Promoter related element
FtUGT106	CAAT-box	CAAT	787	4	+	Nicotiana glutinosa		Promoter related element
FtUGT106	CAAT-box	CAAAT	789	5	-	Pisum sativum	common cis-acting element in promoter and enhancer regions	Promoter related element
FtUGT106	CAAT-box	CCAAT	846	5	+	Arabidopsis thaliana	common cis-acting element in promoter and enhancer regions	Promoter related element
FtUGT106	CAAT-box	CAAT	847	4	+	Nicotiana glutinosa		Promoter related element
FtUGT106	CAAT-box	CAAT	928	4	+	Nicotiana glutinosa		Promoter related element
FtUGT106	CAAT-box	CAAT	1031	4	-	Nicotiana glutinosa		Promoter related element
FtUGT106	CAAT-box	CAAT	1036	4	+	Nicotiana glutinosa		Promoter related element
FtUGT106	CAAT-box	CCAAT	1038	5	-	Arabidopsis thaliana	common cis-acting element in promoter and enhancer regions	Promoter related element
FtUGT106	CAAT-box	CAAT	1113	4	-	Nicotiana glutinosa		Promoter related element
FtUGT106	CAAT-box	CAAT	1153	4	-	Nicotiana glutinosa		Promoter related element
FtUGT106	CAAT-box	CAAT	1174	4	-	Nicotiana glutinosa		Promoter related element
FtUGT106	CAAT-box	CAAT	1188	4	-	Nicotiana glutinosa		Promoter related element
FtUGT106	CAAT-box	CAAT	1214	4	+	Nicotiana glutinosa		Promoter related element
FtUGT106	CAAT-box	CAAAT	1245	5	+	Pisum sativum	common cis-acting element in promoter and enhancer regions	Promoter related element
FtUGT106	CAAT-box	CAAT	1311	4	+	Nicotiana glutinosa		Promoter related element
FtUGT106	CAAT-box	CAAAT	1322	5	+	Pisum sativum	common cis-acting element in promoter and enhancer regions	Promoter related element
FtUGT106	CAAT-box	TGCCAAC	1401	7	+	Petunia hybrida	common cis-acting element in promoter and enhancer regions	Promoter related element
FtUGT106	CAAT-box	CAAT	1516	4	-	Nicotiana glutinosa		Promoter related element
FtUGT106	CAAT-box	CCAAT	1624	5	+	Arabidopsis thaliana	common cis-acting element in promoter and enhancer regions	Promoter related element
FtUGT106	CAAT-box	CAAT	1625	4	+	Nicotiana glutinosa		Promoter related element
FtUGT106	CAAT-box	CAAT	1669	4	+	Nicotiana glutinosa		Promoter related element
FtUGT106	CAAT-box	CAAAT	1862	5	-	Pisum sativum	common cis-acting element in promoter and enhancer regions	Promoter related element
FtUGT106	CAAT-box	CAAT	1897	4	-	Nicotiana glutinosa		Promoter related element
FtUGT106	CAAT-box	CAAAT	1948	5	+	Pisum sativum	common cis-acting element in promoter and enhancer regions	Promoter related element
FtUGT106	CAAT-box	CAAAT	1951	5	-	Pisum sativum	common cis-acting element in promoter and enhancer regions	Promoter related element
FtUGT106	W box	TTGACC	1189	6	+	Arabidopsis thaliana		Environmental stress-related element
FtUGT106	W box	TTGACC	1868	6	+	Arabidopsis thaliana		Environmental stress-related element
FtUGT106	MYB	TAACCA	166	6	-	Arabidopsis thaliana		Other elements
FtUGT106	MYB	TAACCA	843	6	+	Arabidopsis thaliana		Other elements
FtUGT106	MYB	CAACAG	912	6	-	Arabidopsis thaliana		Other elements
FtUGT106	MYB	CAACCA	969	6	+	Arabidopsis thaliana		Other elements
FtUGT106	MYB	CAACAG	1130	6	+	Arabidopsis thaliana		Other elements
FtUGT106	MYB	CAACCA	1303	6	-	Arabidopsis thaliana		Other elements
FtUGT106	MYB	CAACAG	1404	6	+	Arabidopsis thaliana		Other elements
FtUGT106	MYB	CAACCA	1865	6	-	Arabidopsis thaliana		Other elements
FtUGT106	Myb	TAACTG	229	6	-	Arabidopsis thaliana		Other elements
FtUGT106	Myb	TAACTG	1471	6	-	Arabidopsis thaliana		Other elements
FtUGT106	Myb	CAACTG	1818	6	+	Arabidopsis thaliana		Other elements
FtUGT106	Myb	CAACTG	1935	6	-	Arabidopsis thaliana		Other elements
FtUGT106	TCT-motif	TCTTAC	1487	6	+	Arabidopsis thaliana	part of a light responsive element	Light responsive elements
FtUGT106	GATA-motif	GATAGGA	483	7	-	Arabidopsis thaliana	part of a light responsive element	Light responsive elements
FtUGT106	TATA-box	TATACA	1822	6	-	Helianthus annuus	core promoter element around -30 of transcription start	Promoter related element
FtUGT106	TATA-box	TATA	1824	4	-	Arabidopsis thaliana	core promoter element around -30 of transcription start	Promoter related element
FtUGT106	TATA-box	TACAAAA	1846	7	+	Oryza sativa	core promoter element around -30 of transcription start	Promoter related element
FtUGT106	TATA-box	TATAA	1971	5	-	Arabidopsis thaliana	core promoter element around -30 of transcription start	Promoter related element
FtUGT106	TATA-box	TATA	1972	4	-	Arabidopsis thaliana	core promoter element around -30 of transcription start	Promoter related element
FtUGT106	as-1	TGACG	1054	5	+	Arabidopsis thaliana		Devolepment related elements
FtUGT106	TC-rich repeats	GTTTTCTTAC	211	9	+	Nicotiana tabacum	cis-acting element involved in defense and stress responsiveness	Environmental stress-related element
FtUGT106	TC-rich repeats	ATTCTCTAAC	1704	9	-	Nicotiana tabacum	cis-acting element involved in defense and stress responsiveness	Environmental stress-related element
FtUGT106	TGACG-motif	TGACG	1054	5	+	Hordeum vulgare	cis-acting regulatory element involved in the MeJA-responsiveness	Hormone responsive elements
FtUGT106	TCA-element	CCATCTTTTT	571	9	-	Nicotiana tabacum	cis-acting element involved in salicylic acid responsiveness	Hormone responsive elements
FtUGT106	MYB-like sequence	TAACCA	166	6	-	Arabidopsis thaliana		Other elements
FtUGT106	MYB-like sequence	TAACCA	843	6	+	Arabidopsis thaliana		Other elements
FtUGT106	MRE	AACCTAA	169	7	-	Petroselinum crispum	MYB binding site involved in light responsiveness	Light responsive elements
FtUGT106	Unnamed__4	CTCC	336	4	-	Petroselinum hortense		Other elements
FtUGT106	Unnamed__4	CTCC	363	4	-	Petroselinum hortense		Other elements
FtUGT106	Unnamed__4	CTCC	664	4	+	Petroselinum hortense		Other elements
FtUGT106	Unnamed__4	CTCC	718	4	+	Petroselinum hortense		Other elements
FtUGT106	Unnamed__4	CTCC	811	4	-	Petroselinum hortense		Other elements
FtUGT106	Unnamed__4	CTCC	1094	4	+	Petroselinum hortense		Other elements
FtUGT106	Unnamed__4	CTCC	1349	4	-	Petroselinum hortense		Other elements
FtUGT106	Unnamed__4	CTCC	1539	4	-	Petroselinum hortense		Other elements
FtUGT106	Unnamed__4	CTCC	1564	4	-	Petroselinum hortense		Other elements
FtUGT106	Unnamed__4	CTCC	1602	4	-	Petroselinum hortense		Other elements
FtUGT106	Unnamed__4	CTCC	1637	4	+	Petroselinum hortense		Other elements
FtUGT106	Unnamed__4	CTCC	1716	4	+	Petroselinum hortense		Other elements
FtUGT106	Unnamed__4	CTCC	1734	4	-	Petroselinum hortense		Other elements
FtUGT106	TCA	TCATCTTCAT	1095	9	+	Pisum sativum		Other elements
FtUGT106	P-box	CCTTTTG	648	7	-	Oryza sativa	gibberellin-responsive element	Hormone responsive elements
FtUGT107		motif_sequence	139	4	+	organism	short_function	Other elements
FtUGT107		motif_sequence	568	4	-	organism	short_function	Other elements
FtUGT107		motif_sequence	779	4	-	organism	short_function	Other elements
FtUGT107		motif_sequence	784	4	-	organism	short_function	Other elements
FtUGT107		motif_sequence	813	4	+	organism	short_function	Other elements
FtUGT107		motif_sequence	842	4	+	organism	short_function	Other elements
FtUGT107		motif_sequence	1106	4	-	organism	short_function	Other elements
FtUGT107		motif_sequence	1201	4	+	organism	short_function	Other elements
FtUGT107		motif_sequence	1207	4	+	organism	short_function	Other elements
FtUGT107		motif_sequence	1325	4	+	organism	short_function	Other elements
FtUGT107		motif_sequence	1343	4	+	organism	short_function	Other elements
FtUGT107		motif_sequence	1480	4	+	organism	short_function	Other elements
FtUGT107		motif_sequence	1504	4	-	organism	short_function	Other elements
FtUGT107		motif_sequence	1512	4	-	organism	short_function	Other elements
FtUGT107		motif_sequence	1567	4	-	organism	short_function	Other elements
FtUGT107		motif_sequence	1596	4	+	organism	short_function	Other elements
FtUGT107		motif_sequence	1645	4	+	organism	short_function	Other elements
FtUGT107		motif_sequence	1670	4	-	organism	short_function	Other elements
FtUGT107		motif_sequence	1893	4	-	organism	short_function	Other elements
FtUGT107		motif_sequence	1990	4	-	organism	short_function	Other elements
FtUGT107	TCCC-motif	TCTCCCT	1891	7	-	Spinacia oleracea	part of a light responsive element	Light responsive elements
FtUGT107	CGTCA-motif	CGTCA	608	5	-	Hordeum vulgare	cis-acting regulatory element involved in the MeJA-responsiveness	Hormone responsive elements
FtUGT107	ARE	AAACCA	560	6	+	Zea mays	cis-acting regulatory element essential for the anaerobic induction	Environmental stress-related element
FtUGT107	ARE	AAACCA	1518	6	+	Zea mays	cis-acting regulatory element essential for the anaerobic induction	Environmental stress-related element
FtUGT107	G-Box	CACGTT	128	6	+	Pisum sativum	cis-acting regulatory element involved in light responsiveness	Light responsive elements
FtUGT107	AAGAA-motif	GAAAGAA	806	7	-	Avena sativa		Devolepment related elements
FtUGT107	AAGAA-motif	GAAAGAA	1337	7	-	Avena sativa		Devolepment related elements
FtUGT107	ERE	ATTTCATA	1191	8	+	Nicotiana glutinos		Hormone responsive elements
FtUGT107	ERE	ATTTCATA	1627	8	+	Nicotiana glutinos		Hormone responsive elements
FtUGT107	Myb-binding site	CAACAG	1089	6	-	Nicotiana tabacum		Other elements
FtUGT107	Myb-binding site	CAACAG	1134	6	-	Nicotiana tabacum		Other elements
FtUGT107	Myb-binding site	CAACAG	1947	6	-	Nicotiana tabacum		Other elements
FtUGT107	MYC	CATGTG	144	6	-	Arabidopsis thaliana		Other elements
FtUGT107	MYC	CATGTG	174	6	-	Arabidopsis thaliana		Other elements
FtUGT107	MYC	CATTTG	243	6	-	Arabidopsis thaliana		Other elements
FtUGT107	MYC	CATTTG	453	6	+	Arabidopsis thaliana		Other elements
FtUGT107	MYC	CATTTG	714	6	+	Arabidopsis thaliana		Other elements
FtUGT107	MYC	CATTTG	1234	6	+	Arabidopsis thaliana		Other elements
FtUGT107	Unnamed__1	CGTGG	127	5	-	Zea mays		Site-binding related elements
FtUGT107	TCA	TCATCTTCAT	1668	9	-	Pisum sativum		Other elements
FtUGT107	DRE core	GCCGAC	681	6	-	Arabidopsis thaliana		Other elements
FtUGT107	Box 4	ATTAAT	253	6	+	Petroselinum crispum	part of a conserved DNA module involved in light responsiveness	Light responsive elements
FtUGT107	WUN-motif	AAATTACTA	918	9	+	Nicotiana glutinosa		Environmental stress-related element
FtUGT107	ABRE	ACGTG	128	5	-	Arabidopsis thaliana	cis-acting element involved in the abscisic acid responsiveness	Hormone responsive elements
FtUGT107	TGACG-motif	TGACG	608	5	+	Hordeum vulgare	cis-acting regulatory element involved in the MeJA-responsiveness	Hormone responsive elements
FtUGT107	AT~TATA-box	TATATA	258	6	+	Arabidopsis thaliana		Other elements
FtUGT107	AT~TATA-box	TATATA	722	6	+	Arabidopsis thaliana		Other elements
FtUGT107	AT~TATA-box	TATATA	724	6	+	Arabidopsis thaliana		Other elements
FtUGT107	TCA-element	TCAGAAGAGG	1509	9	+	Brassica oleracea	cis-acting element involved in salicylic acid responsiveness	Hormone responsive elements
FtUGT107	Unnamed__4	CTCC	285	4	+	Petroselinum hortense		Other elements
FtUGT107	Unnamed__4	CTCC	815	4	+	Petroselinum hortense		Other elements
FtUGT107	Unnamed__4	CTCC	940	4	+	Petroselinum hortense		Other elements
FtUGT107	Unnamed__4	CTCC	1212	4	+	Petroselinum hortense		Other elements
FtUGT107	Unnamed__4	CTCC	1215	4	+	Petroselinum hortense		Other elements
FtUGT107	Unnamed__4	CTCC	1434	4	+	Petroselinum hortense		Other elements
FtUGT107	Unnamed__4	CTCC	1482	4	+	Petroselinum hortense		Other elements
FtUGT107	Unnamed__4	CTCC	1567	4	-	Petroselinum hortense		Other elements
FtUGT107	Unnamed__4	CTCC	1598	4	+	Petroselinum hortense		Other elements
FtUGT107	Unnamed__4	CTCC	1647	4	+	Petroselinum hortense		Other elements
FtUGT107	Unnamed__4	CTCC	1737	4	-	Petroselinum hortense		Other elements
FtUGT107	Unnamed__4	CTCC	1893	4	-	Petroselinum hortense		Other elements
FtUGT107	Unnamed__4	CTCC	1990	4	-	Petroselinum hortense		Other elements
FtUGT107	MRE	AACCTAA	1440	7	-	Petroselinum crispum	MYB binding site involved in light responsiveness	Light responsive elements
FtUGT107	4cl-CMA2b	TCTCACCAACCACA	470	13	-	Solanum tuberosum	light responsive element	Light responsive elements
FtUGT107	GT1-motif	GGTTAA	1851	6	+	Arabidopsis thaliana	light responsive element	Light responsive elements
FtUGT107	as-1	TGACG	608	5	+	Arabidopsis thaliana		Devolepment related elements
FtUGT107	TATA-box	TATAAA	222	6	-	Helianthus annuus	core promoter element around -30 of transcription start	Promoter related element
FtUGT107	TATA-box	TATAA	223	5	-	Arabidopsis thaliana	core promoter element around -30 of transcription start	Promoter related element
FtUGT107	TATA-box	TATA	224	4	+	Arabidopsis thaliana	core promoter element around -30 of transcription start	Promoter related element
FtUGT107	TATA-box	ATATAT	228	6	+	Brassica napus	core promoter element around -30 of transcription start	Promoter related element
FtUGT107	TATA-box	TATA	229	4	+	Arabidopsis thaliana	core promoter element around -30 of transcription start	Promoter related element
FtUGT107	TATA-box	TATA	237	4	+	Arabidopsis thaliana	core promoter element around -30 of transcription start	Promoter related element
FtUGT107	TATA-box	ATATAT	257	6	+	Brassica napus	core promoter element around -30 of transcription start	Promoter related element
FtUGT107	TATA-box	TATATA	258	6	+	Arabidopsis thaliana	core promoter element around -30 of transcription start	Promoter related element
FtUGT107	TATA-box	ATATAT	259	6	+	Brassica napus	core promoter element around -30 of transcription start	Promoter related element
FtUGT107	TATA-box	TATA	260	4	+	Arabidopsis thaliana	core promoter element around -30 of transcription start	Promoter related element
FtUGT107	TATA-box	TATACA	270	6	-	Helianthus annuus	core promoter element around -30 of transcription start	Promoter related element
FtUGT107	TATA-box	TATA	272	4	+	Arabidopsis thaliana	core promoter element around -30 of transcription start	Promoter related element
FtUGT107	TATA-box	TATA	412	4	+	Arabidopsis thaliana	core promoter element around -30 of transcription start	Promoter related element
FtUGT107	TATA-box	TACAAAA	550	7	-	Oryza sativa	core promoter element around -30 of transcription start	Promoter related element
FtUGT107	TATA-box	TATACA	553	6	-	Helianthus annuus	core promoter element around -30 of transcription start	Promoter related element
FtUGT107	TATA-box	TATA	555	4	+	Arabidopsis thaliana	core promoter element around -30 of transcription start	Promoter related element
FtUGT107	TATA-box	ATATAT	590	6	+	Brassica napus	core promoter element around -30 of transcription start	Promoter related element
FtUGT107	TATA-box	TATA	591	4	+	Arabidopsis thaliana	core promoter element around -30 of transcription start	Promoter related element
FtUGT107	TATA-box	TATATA	722	6	+	Arabidopsis thaliana	core promoter element around -30 of transcription start	Promoter related element
FtUGT107	TATA-box	ATATAT	723	6	+	Brassica napus	core promoter element around -30 of transcription start	Promoter related element
FtUGT107	TATA-box	TATATA	724	6	+	Arabidopsis thaliana	core promoter element around -30 of transcription start	Promoter related element
FtUGT107	TATA-box	ATATAT	725	6	+	Brassica napus	core promoter element around -30 of transcription start	Promoter related element
FtUGT107	TATA-box	TATA	726	4	+	Arabidopsis thaliana	core promoter element around -30 of transcription start	Promoter related element
FtUGT107	TATA-box	TATA	762	4	+	Arabidopsis thaliana	core promoter element around -30 of transcription start	Promoter related element
FtUGT107	TATA-box	TATAAAT	893	7	-	Brassica juncea	core promoter element around -30 of transcription start	Promoter related element
FtUGT107	TATA-box	TATAAA	894	6	-	Helianthus annuus	core promoter element around -30 of transcription start	Promoter related element
FtUGT107	TATA-box	TATAA	895	5	-	Arabidopsis thaliana	core promoter element around -30 of transcription start	Promoter related element
FtUGT107	TATA-box	TATA	896	4	+	Arabidopsis thaliana	core promoter element around -30 of transcription start	Promoter related element
FtUGT107	TATA-box	ATTATA	995	6	+	Brassica napus	core promoter element around -30 of transcription start	Promoter related element
FtUGT107	TATA-box	TATAA	996	5	-	Arabidopsis thaliana	core promoter element around -30 of transcription start	Promoter related element
FtUGT107	TATA-box	TATA	997	4	+	Arabidopsis thaliana	core promoter element around -30 of transcription start	Promoter related element
FtUGT107	TATA-box	TATAAAA	1281	7	-	Pisum sativum	core promoter element around -30 of transcription start	Promoter related element
FtUGT107	TATA-box	TATAAA	1282	6	-	Helianthus annuus	core promoter element around -30 of transcription start	Promoter related element
FtUGT107	TATA-box	TATAA	1283	5	-	Arabidopsis thaliana	core promoter element around -30 of transcription start	Promoter related element
FtUGT107	TATA-box	TATA	1284	4	-	Arabidopsis thaliana	core promoter element around -30 of transcription start	Promoter related element
FtUGT107	TATA-box	TATA	1996	4	-	Arabidopsis thaliana	core promoter element around -30 of transcription start	Promoter related element
FtUGT107	WRE3	CCACCT	287	6	+	Pisum sativum		Other elements
FtUGT107	WRE3	CCACCT	946	6	+	Pisum sativum		Other elements
FtUGT107	CAAT-box	CAAT	14	4	-	Nicotiana glutinosa		Promoter related element
FtUGT107	CAAT-box	CAAAT	35	5	+	Pisum sativum	common cis-acting element in promoter and enhancer regions	Promoter related element
FtUGT107	CAAT-box	CAAT	38	4	-	Nicotiana glutinosa		Promoter related element
FtUGT107	CAAT-box	CAAT	48	4	+	Nicotiana glutinosa		Promoter related element
FtUGT107	CAAT-box	CAAT	199	4	+	Nicotiana glutinosa		Promoter related element
FtUGT107	CAAT-box	CAAAT	243	5	+	Pisum sativum	common cis-acting element in promoter and enhancer regions	Promoter related element
FtUGT107	CAAT-box	CAAT	375	4	+	Nicotiana glutinosa		Promoter related element
FtUGT107	CAAT-box	CAAAT	436	5	+	Pisum sativum	common cis-acting element in promoter and enhancer regions	Promoter related element
FtUGT107	CAAT-box	CAAAT	454	5	-	Pisum sativum	common cis-acting element in promoter and enhancer regions	Promoter related element
FtUGT107	CAAT-box	CAAT	635	4	-	Nicotiana glutinosa		Promoter related element
FtUGT107	CAAT-box	CAAT	654	4	-	Nicotiana glutinosa		Promoter related element
FtUGT107	CAAT-box	CAAAT	674	5	+	Pisum sativum	common cis-acting element in promoter and enhancer regions	Promoter related element
FtUGT107	CAAT-box	CCAAT	706	5	-	Arabidopsis thaliana	common cis-acting element in promoter and enhancer regions	Promoter related element
FtUGT107	CAAT-box	CAAAT	715	5	-	Pisum sativum	common cis-acting element in promoter and enhancer regions	Promoter related element
FtUGT107	CAAT-box	CAAAT	744	5	-	Pisum sativum	common cis-acting element in promoter and enhancer regions	Promoter related element
FtUGT107	CAAT-box	CCAAT	799	5	-	Arabidopsis thaliana	common cis-acting element in promoter and enhancer regions	Promoter related element
FtUGT107	CAAT-box	CAAT	906	4	-	Nicotiana glutinosa		Promoter related element
FtUGT107	CAAT-box	CAAT	935	4	+	Nicotiana glutinosa		Promoter related element
FtUGT107	CAAT-box	CAAT	1018	4	+	Nicotiana glutinosa		Promoter related element
FtUGT107	CAAT-box	CAAT	1031	4	-	Nicotiana glutinosa		Promoter related element
FtUGT107	CAAT-box	CAAT	1103	4	-	Nicotiana glutinosa		Promoter related element
FtUGT107	CAAT-box	CAAAT	1235	5	-	Pisum sativum	common cis-acting element in promoter and enhancer regions	Promoter related element
FtUGT107	CAAT-box	CAAT	1243	4	+	Nicotiana glutinosa		Promoter related element
FtUGT107	CAAT-box	CAAT	1312	4	+	Nicotiana glutinosa		Promoter related element
FtUGT107	CAAT-box	CAAT	1330	4	+	Nicotiana glutinosa		Promoter related element
FtUGT107	CAAT-box	CAAAT	1332	5	-	Pisum sativum	common cis-acting element in promoter and enhancer regions	Promoter related element
FtUGT107	CAAT-box	CAAAT	1416	5	-	Pisum sativum	common cis-acting element in promoter and enhancer regions	Promoter related element
FtUGT107	CAAT-box	CAAT	1478	4	+	Nicotiana glutinosa		Promoter related element
FtUGT107	CAAT-box	CAAAT	1601	5	+	Pisum sativum	common cis-acting element in promoter and enhancer regions	Promoter related element
FtUGT107	CAAT-box	CAAT	1742	4	-	Nicotiana glutinosa		Promoter related element
FtUGT107	CAAT-box	CAAT	1751	4	-	Nicotiana glutinosa		Promoter related element
FtUGT107	CAAT-box	CAAT	1787	4	-	Nicotiana glutinosa		Promoter related element
FtUGT107	CAAT-box	CAAT	1904	4	-	Nicotiana glutinosa		Promoter related element
FtUGT107	TATA	TATAAAAT	1280	8	-	Arabidopsis thaliana		Other elements
FtUGT107	MYB	CAACCA	80	6	-	Arabidopsis thaliana		Other elements
FtUGT107	MYB	CAACCA	104	6	-	Arabidopsis thaliana		Other elements
FtUGT107	MYB	CAACCA	472	6	-	Arabidopsis thaliana		Other elements
FtUGT107	MYB	CAACAG	1089	6	-	Arabidopsis thaliana		Other elements
FtUGT107	MYB	CAACAG	1134	6	-	Arabidopsis thaliana		Other elements
FtUGT107	MYB	CAACCA	1691	6	-	Arabidopsis thaliana		Other elements
FtUGT107	MYB	CAACAG	1947	6	-	Arabidopsis thaliana		Other elements
FtUGT107	MYB	CAACCA	1972	6	-	Arabidopsis thaliana		Other elements
FtUGT107	Myb	TAACTG	1065	6	+	Arabidopsis thaliana		Other elements
FtUGT107	Myb	TAACTG	1255	6	-	Arabidopsis thaliana		Other elements
FtUGT107	Myb	TAACTG	1859	6	-	Arabidopsis thaliana		Other elements
FtUGT107	TCT-motif	TCTTAC	367	6	-	Arabidopsis thaliana	part of a light responsive element	Light responsive elements
FtUGT107	TCT-motif	TCTTAC	1875	6	+	Arabidopsis thaliana	part of a light responsive element	Light responsive elements
FtUGT108		motif_sequence	150	4	+	organism	short_function	Other elements
FtUGT108		motif_sequence	212	4	-	organism	short_function	Other elements
FtUGT108		motif_sequence	602	4	+	organism	short_function	Other elements
FtUGT108		motif_sequence	738	4	+	organism	short_function	Other elements
FtUGT108		motif_sequence	1211	4	+	organism	short_function	Other elements
FtUGT108		motif_sequence	1243	4	-	organism	short_function	Other elements
FtUGT108		motif_sequence	1315	4	+	organism	short_function	Other elements
FtUGT108		motif_sequence	1440	4	+	organism	short_function	Other elements
FtUGT108		motif_sequence	1524	4	-	organism	short_function	Other elements
FtUGT108		motif_sequence	1775	4	+	organism	short_function	Other elements
FtUGT108		motif_sequence	1955	4	+	organism	short_function	Other elements
FtUGT108	TCCC-motif	TCTCCCT	210	7	-	Spinacia oleracea	part of a light responsive element	Light responsive elements
FtUGT108	MBS	CAACTG	345	6	+	Arabidopsis thaliana	MYB binding site involved in drought-inducibility	Environmental stress-related element
FtUGT108	MBSI	aaaAaaC(G/C)GTTA	1589	10.5	+	Petunia hybrida	MYB binding site involved in flavonoid biosynthetic genes regulation	Site-binding related elements
FtUGT108	Myc	TCTCTTA	1341	7	+	Arabidopsis thaliana		Other elements
FtUGT108	ARE	AAACCA	559	6	-	Zea mays	cis-acting regulatory element essential for the anaerobic induction	Environmental stress-related element
FtUGT108	AAGAA-motif	gGTAAAGAAA	997	9	+	Avena sativa		Devolepment related elements
FtUGT108	ERE	ATTTCATA	58	8	+	Nicotiana glutinos		Hormone responsive elements
FtUGT108	MYC	CATGTG	121	6	+	Arabidopsis thaliana		Other elements
FtUGT108	MYC	CATGTG	155	6	-	Arabidopsis thaliana		Other elements
FtUGT108	MYC	CATGTG	185	6	-	Arabidopsis thaliana		Other elements
FtUGT108	MYC	CATTTG	778	6	+	Arabidopsis thaliana		Other elements
FtUGT108	MYC	CATGTG	970	6	+	Arabidopsis thaliana		Other elements
FtUGT108	MYC	CATTTG	1208	6	-	Arabidopsis thaliana		Other elements
FtUGT108	MYC	CATTTG	1437	6	-	Arabidopsis thaliana		Other elements
FtUGT108	MYC	CATTTG	1644	6	-	Arabidopsis thaliana		Other elements
FtUGT108	MYC	CATTTG	1960	6	-	Arabidopsis thaliana		Other elements
FtUGT108	MYC	CATTTG	1991	6	+	Arabidopsis thaliana		Other elements
FtUGT108	WUN-motif	AAATTACT	1602	8	-	Nicotiana glutinosa		Environmental stress-related element
FtUGT108	AT~TATA-box	TATATA	276	6	+	Arabidopsis thaliana		Other elements
FtUGT108	AT~TATA-box	TATATA	786	6	+	Arabidopsis thaliana		Other elements
FtUGT108	AT~TATA-box	TATATA	788	6	+	Arabidopsis thaliana		Other elements
FtUGT108	AT~TATA-box	TATATA	790	6	+	Arabidopsis thaliana		Other elements
FtUGT108	AT~TATA-box	TATATA	792	6	+	Arabidopsis thaliana		Other elements
FtUGT108	AT~TATA-box	TATATA	794	6	+	Arabidopsis thaliana		Other elements
FtUGT108	AT~TATA-box	TATATA	796	6	+	Arabidopsis thaliana		Other elements
FtUGT108	AT~TATA-box	TATATA	798	6	+	Arabidopsis thaliana		Other elements
FtUGT108	AT~TATA-box	TATATA	800	6	+	Arabidopsis thaliana		Other elements
FtUGT108	AT~TATA-box	TATATA	819	6	+	Arabidopsis thaliana		Other elements
FtUGT108	AT~TATA-box	TATATA	1277	6	-	Arabidopsis thaliana		Other elements
FtUGT108	STRE	AGGGG	1236	5	+	Arabidopsis thaliana		Other elements
FtUGT108	Unnamed__4	CTCC	212	4	-	Petroselinum hortense		Other elements
FtUGT108	Unnamed__4	CTCC	1035	4	+	Petroselinum hortense		Other elements
FtUGT108	Unnamed__4	CTCC	1125	4	-	Petroselinum hortense		Other elements
FtUGT108	Unnamed__4	CTCC	1222	4	+	Petroselinum hortense		Other elements
FtUGT108	Unnamed__4	CTCC	1240	4	-	Petroselinum hortense		Other elements
FtUGT108	Unnamed__4	CTCC	1243	4	-	Petroselinum hortense		Other elements
FtUGT108	Unnamed__4	CTCC	1285	4	-	Petroselinum hortense		Other elements
FtUGT108	Unnamed__4	CTCC	1362	4	+	Petroselinum hortense		Other elements
FtUGT108	Unnamed__4	CTCC	1374	4	+	Petroselinum hortense		Other elements
FtUGT108	Unnamed__4	CTCC	1377	4	+	Petroselinum hortense		Other elements
FtUGT108	Unnamed__4	CTCC	1524	4	-	Petroselinum hortense		Other elements
FtUGT108	Unnamed__4	CTCC	1957	4	+	Petroselinum hortense		Other elements
FtUGT108	MYB-like sequence	TAACCA	1635	6	-	Arabidopsis thaliana		Other elements
FtUGT108	TCA	TCATCTTCAT	668	9	-	Pisum sativum		Other elements
FtUGT108	Box 4	ATTAAT	1092	6	-	Petroselinum crispum	part of a conserved DNA module involved in light responsiveness	Light responsive elements
FtUGT108	CAAT-box	CAAT	12	4	-	Nicotiana glutinosa		Promoter related element
FtUGT108	CAAT-box	CAAT	36	4	-	Nicotiana glutinosa		Promoter related element
FtUGT108	CAAT-box	CAAT	46	4	+	Nicotiana glutinosa		Promoter related element
FtUGT108	CAAT-box	CCAAT	232	5	+	Arabidopsis thaliana	common cis-acting element in promoter and enhancer regions	Promoter related element
FtUGT108	CAAT-box	CAAT	233	4	+	Nicotiana glutinosa		Promoter related element
FtUGT108	CAAT-box	CAAT	244	4	+	Nicotiana glutinosa		Promoter related element
FtUGT108	CAAT-box	CAAT	393	4	+	Nicotiana glutinosa		Promoter related element
FtUGT108	CAAT-box	CAAAT	448	5	+	Pisum sativum	common cis-acting element in promoter and enhancer regions	Promoter related element
FtUGT108	CAAT-box	CAAAT	466	5	-	Pisum sativum	common cis-acting element in promoter and enhancer regions	Promoter related element
FtUGT108	CAAT-box	CCAAT	485	5	-	Arabidopsis thaliana	common cis-acting element in promoter and enhancer regions	Promoter related element
FtUGT108	CAAT-box	CAAT	532	4	-	Nicotiana glutinosa		Promoter related element
FtUGT108	CAAT-box	CAAT	552	4	+	Nicotiana glutinosa		Promoter related element
FtUGT108	CAAT-box	CAAT	565	4	+	Nicotiana glutinosa		Promoter related element
FtUGT108	CAAT-box	CAAAT	576	5	+	Pisum sativum	common cis-acting element in promoter and enhancer regions	Promoter related element
FtUGT108	CAAT-box	CAAT	623	4	+	Nicotiana glutinosa		Promoter related element
FtUGT108	CAAT-box	CAAAT	690	5	+	Pisum sativum	common cis-acting element in promoter and enhancer regions	Promoter related element
FtUGT108	CAAT-box	CAAT	743	4	+	Nicotiana glutinosa		Promoter related element
FtUGT108	CAAT-box	CCAAT	770	5	-	Arabidopsis thaliana	common cis-acting element in promoter and enhancer regions	Promoter related element
FtUGT108	CAAT-box	CAAAT	779	5	-	Pisum sativum	common cis-acting element in promoter and enhancer regions	Promoter related element
FtUGT108	CAAT-box	CAAT	824	4	-	Nicotiana glutinosa		Promoter related element
FtUGT108	CAAT-box	CAAT	848	4	+	Nicotiana glutinosa		Promoter related element
FtUGT108	CAAT-box	CAAAT	863	5	+	Pisum sativum	common cis-acting element in promoter and enhancer regions	Promoter related element
FtUGT108	CAAT-box	CCAAT	894	5	-	Arabidopsis thaliana	common cis-acting element in promoter and enhancer regions	Promoter related element
FtUGT108	CAAT-box	CAAT	928	4	+	Nicotiana glutinosa		Promoter related element
FtUGT108	CAAT-box	CAAT	994	4	+	Nicotiana glutinosa		Promoter related element
FtUGT108	CAAT-box	CAAT	1082	4	+	Nicotiana glutinosa		Promoter related element
FtUGT108	CAAT-box	CAAT	1140	4	+	Nicotiana glutinosa		Promoter related element
FtUGT108	CAAT-box	CAAT	1190	4	+	Nicotiana glutinosa		Promoter related element
FtUGT108	CAAT-box	CAAAT	1208	5	+	Pisum sativum	common cis-acting element in promoter and enhancer regions	Promoter related element
FtUGT108	CAAT-box	CAAAT	1264	5	+	Pisum sativum	common cis-acting element in promoter and enhancer regions	Promoter related element
FtUGT108	CAAT-box	CCAAT	1282	5	-	Arabidopsis thaliana	common cis-acting element in promoter and enhancer regions	Promoter related element
FtUGT108	CAAT-box	CCAAT	1399	5	-	Arabidopsis thaliana	common cis-acting element in promoter and enhancer regions	Promoter related element
FtUGT108	CAAT-box	CAAT	1413	4	+	Nicotiana glutinosa		Promoter related element
FtUGT108	CAAT-box	CCAAT	1419	5	-	Arabidopsis thaliana	common cis-acting element in promoter and enhancer regions	Promoter related element
FtUGT108	CAAT-box	CAAAT	1437	5	+	Pisum sativum	common cis-acting element in promoter and enhancer regions	Promoter related element
FtUGT108	CAAT-box	CAAAT	1613	5	-	Pisum sativum	common cis-acting element in promoter and enhancer regions	Promoter related element
FtUGT108	CAAT-box	CAAAT	1644	5	+	Pisum sativum	common cis-acting element in promoter and enhancer regions	Promoter related element
FtUGT108	CAAT-box	CAAT	1655	4	+	Nicotiana glutinosa		Promoter related element
FtUGT108	CAAT-box	CAAT	1680	4	+	Nicotiana glutinosa		Promoter related element
FtUGT108	CAAT-box	CCAAT	1704	5	+	Arabidopsis thaliana	common cis-acting element in promoter and enhancer regions	Promoter related element
FtUGT108	CAAT-box	CAAT	1705	4	+	Nicotiana glutinosa		Promoter related element
FtUGT108	CAAT-box	CAAT	1722	4	+	Nicotiana glutinosa		Promoter related element
FtUGT108	CAAT-box	CAAT	1816	4	+	Nicotiana glutinosa		Promoter related element
FtUGT108	CAAT-box	CAAT	1842	4	-	Nicotiana glutinosa		Promoter related element
FtUGT108	CAAT-box	CAAT	1950	4	-	Nicotiana glutinosa		Promoter related element
FtUGT108	CAAT-box	CAAAT	1960	5	+	Pisum sativum	common cis-acting element in promoter and enhancer regions	Promoter related element
FtUGT108	CAAT-box	CAAAT	1992	5	-	Pisum sativum	common cis-acting element in promoter and enhancer regions	Promoter related element
FtUGT108	TATA	TATAAAAT	1578	8	-	Arabidopsis thaliana		Other elements
FtUGT108	TATA	TATAAAAT	1606	8	-	Arabidopsis thaliana		Other elements
FtUGT108	MYB	CAACCA	86	6	-	Arabidopsis thaliana		Other elements
FtUGT108	MYB	TAACCA	1635	6	-	Arabidopsis thaliana		Other elements
FtUGT108	Myb	CAACTG	345	6	+	Arabidopsis thaliana		Other elements
FtUGT108	Myb	TAACTG	1018	6	+	Arabidopsis thaliana		Other elements
FtUGT108	TATA-box	ATATAT	275	6	+	Brassica napus	core promoter element around -30 of transcription start	Promoter related element
FtUGT108	TATA-box	TATATA	276	6	+	Arabidopsis thaliana	core promoter element around -30 of transcription start	Promoter related element
FtUGT108	TATA-box	ATATAT	277	6	+	Brassica napus	core promoter element around -30 of transcription start	Promoter related element
FtUGT108	TATA-box	TATA	278	4	+	Arabidopsis thaliana	core promoter element around -30 of transcription start	Promoter related element
FtUGT108	TATA-box	TATACA	288	6	-	Helianthus annuus	core promoter element around -30 of transcription start	Promoter related element
FtUGT108	TATA-box	TATA	290	4	+	Arabidopsis thaliana	core promoter element around -30 of transcription start	Promoter related element
FtUGT108	TATA-box	TATA	426	4	+	Arabidopsis thaliana	core promoter element around -30 of transcription start	Promoter related element
FtUGT108	TATA-box	ccTATAAAaa	497	9	+	Arabidopsis thaliana	core promoter element around -30 of transcription start	Promoter related element
FtUGT108	TATA-box	TATATA	786	6	+	Arabidopsis thaliana	core promoter element around -30 of transcription start	Promoter related element
FtUGT108	TATA-box	ATATAT	787	6	+	Brassica napus	core promoter element around -30 of transcription start	Promoter related element
FtUGT108	TATA-box	TATATA	788	6	+	Arabidopsis thaliana	core promoter element around -30 of transcription start	Promoter related element
FtUGT108	TATA-box	ATATAT	789	6	+	Brassica napus	core promoter element around -30 of transcription start	Promoter related element
FtUGT108	TATA-box	TATATA	790	6	+	Arabidopsis thaliana	core promoter element around -30 of transcription start	Promoter related element
FtUGT108	TATA-box	ATATAT	791	6	+	Brassica napus	core promoter element around -30 of transcription start	Promoter related element
FtUGT108	TATA-box	TATATA	792	6	+	Arabidopsis thaliana	core promoter element around -30 of transcription start	Promoter related element
FtUGT108	TATA-box	ATATAT	793	6	+	Brassica napus	core promoter element around -30 of transcription start	Promoter related element
FtUGT108	TATA-box	TATATA	794	6	+	Arabidopsis thaliana	core promoter element around -30 of transcription start	Promoter related element
FtUGT108	TATA-box	ATATAT	795	6	+	Brassica napus	core promoter element around -30 of transcription start	Promoter related element
FtUGT108	TATA-box	TATATA	796	6	+	Arabidopsis thaliana	core promoter element around -30 of transcription start	Promoter related element
FtUGT108	TATA-box	ATATAT	797	6	+	Brassica napus	core promoter element around -30 of transcription start	Promoter related element
FtUGT108	TATA-box	TATATA	798	6	+	Arabidopsis thaliana	core promoter element around -30 of transcription start	Promoter related element
FtUGT108	TATA-box	ATATAT	799	6	+	Brassica napus	core promoter element around -30 of transcription start	Promoter related element
FtUGT108	TATA-box	TATATA	800	6	+	Arabidopsis thaliana	core promoter element around -30 of transcription start	Promoter related element
FtUGT108	TATA-box	ATATAT	801	6	+	Brassica napus	core promoter element around -30 of transcription start	Promoter related element
FtUGT108	TATA-box	TATA	802	4	+	Arabidopsis thaliana	core promoter element around -30 of transcription start	Promoter related element
FtUGT108	TATA-box	TATA	810	4	+	Arabidopsis thaliana	core promoter element around -30 of transcription start	Promoter related element
FtUGT108	TATA-box	TATACA	817	6	-	Helianthus annuus	core promoter element around -30 of transcription start	Promoter related element
FtUGT108	TATA-box	TATATA	819	6	+	Arabidopsis thaliana	core promoter element around -30 of transcription start	Promoter related element
FtUGT108	TATA-box	ATATAT	820	6	+	Brassica napus	core promoter element around -30 of transcription start	Promoter related element
FtUGT108	TATA-box	TATA	821	4	+	Arabidopsis thaliana	core promoter element around -30 of transcription start	Promoter related element
FtUGT108	TATA-box	TATA	857	4	+	Arabidopsis thaliana	core promoter element around -30 of transcription start	Promoter related element
FtUGT108	TATA-box	tcTATAAATAgg	1227	11	-	Nicotiana tabacum	core promoter element around -30 of transcription start	Promoter related element
FtUGT108	TATA-box	ccTATAAAaa	1229	9	-	Arabidopsis thaliana	core promoter element around -30 of transcription start	Promoter related element
FtUGT108	TATA-box	TATAAAT	1230	7	-	Brassica juncea	core promoter element around -30 of transcription start	Promoter related element
FtUGT108	TATA-box	TATAAA	1231	6	-	Helianthus annuus	core promoter element around -30 of transcription start	Promoter related element
FtUGT108	TATA-box	TATAA	1232	5	-	Arabidopsis thaliana	core promoter element around -30 of transcription start	Promoter related element
FtUGT108	TATA-box	TATA	1233	4	-	Arabidopsis thaliana	core promoter element around -30 of transcription start	Promoter related element
FtUGT108	TATA-box	ATATAT	1276	6	-	Brassica napus	core promoter element around -30 of transcription start	Promoter related element
FtUGT108	TATA-box	TATATA	1277	6	-	Arabidopsis thaliana	core promoter element around -30 of transcription start	Promoter related element
FtUGT108	TATA-box	ATATAT	1278	6	-	Brassica napus	core promoter element around -30 of transcription start	Promoter related element
FtUGT108	TATA-box	TATA	1279	4	-	Arabidopsis thaliana	core promoter element around -30 of transcription start	Promoter related element
FtUGT108	TATA-box	TATA	1323	4	-	Arabidopsis thaliana	core promoter element around -30 of transcription start	Promoter related element
FtUGT108	TATA-box	TATA	1504	4	-	Arabidopsis thaliana	core promoter element around -30 of transcription start	Promoter related element
FtUGT108	TATA-box	ccTATAAAaa	1508	9	+	Arabidopsis thaliana	core promoter element around -30 of transcription start	Promoter related element
FtUGT108	TATA-box	TATA	1510	4	-	Arabidopsis thaliana	core promoter element around -30 of transcription start	Promoter related element
FtUGT108	TATA-box	TATAAA	1538	6	-	Helianthus annuus	core promoter element around -30 of transcription start	Promoter related element
FtUGT108	TATA-box	TATAA	1539	5	-	Arabidopsis thaliana	core promoter element around -30 of transcription start	Promoter related element
FtUGT108	TATA-box	TATA	1540	4	-	Arabidopsis thaliana	core promoter element around -30 of transcription start	Promoter related element
FtUGT108	TATA-box	ATTATA	1553	6	+	Brassica napus	core promoter element around -30 of transcription start	Promoter related element
FtUGT108	TATA-box	TATAA	1554	5	-	Arabidopsis thaliana	core promoter element around -30 of transcription start	Promoter related element
FtUGT108	TATA-box	TATA	1555	4	-	Arabidopsis thaliana	core promoter element around -30 of transcription start	Promoter related element
FtUGT108	TATA-box	TATAAAA	1579	7	-	Pisum sativum	core promoter element around -30 of transcription start	Promoter related element
FtUGT108	TATA-box	TATAAA	1580	6	-	Helianthus annuus	core promoter element around -30 of transcription start	Promoter related element
FtUGT108	TATA-box	TATAA	1581	5	-	Arabidopsis thaliana	core promoter element around -30 of transcription start	Promoter related element
FtUGT108	TATA-box	TATA	1582	4	-	Arabidopsis thaliana	core promoter element around -30 of transcription start	Promoter related element
FtUGT108	TATA-box	TATAAAA	1607	7	-	Pisum sativum	core promoter element around -30 of transcription start	Promoter related element
FtUGT108	TATA-box	TATAAA	1608	6	-	Helianthus annuus	core promoter element around -30 of transcription start	Promoter related element
FtUGT108	TATA-box	TATAA	1609	5	-	Arabidopsis thaliana	core promoter element around -30 of transcription start	Promoter related element
FtUGT108	TATA-box	TATA	1610	4	-	Arabidopsis thaliana	core promoter element around -30 of transcription start	Promoter related element
FtUGT108	TATA-box	ccTATAAAaa	1659	9	+	Arabidopsis thaliana	core promoter element around -30 of transcription start	Promoter related element
FtUGT108	TATA-box	TATAA	1660	5	-	Arabidopsis thaliana	core promoter element around -30 of transcription start	Promoter related element
FtUGT108	TATA-box	TATA	1661	4	-	Arabidopsis thaliana	core promoter element around -30 of transcription start	Promoter related element
FtUGT108	TATA-box	TATA	1804	4	-	Arabidopsis thaliana	core promoter element around -30 of transcription start	Promoter related element
FtUGT108	TATA-box	TATAAAA	1857	7	-	Pisum sativum	core promoter element around -30 of transcription start	Promoter related element
FtUGT108	TATA-box	TATAAA	1858	6	-	Helianthus annuus	core promoter element around -30 of transcription start	Promoter related element
FtUGT108	TATA-box	TATAA	1859	5	-	Arabidopsis thaliana	core promoter element around -30 of transcription start	Promoter related element
FtUGT108	TATA-box	TATA	1860	4	-	Arabidopsis thaliana	core promoter element around -30 of transcription start	Promoter related element
FtUGT108	TATA-box	TATACA	1944	6	-	Helianthus annuus	core promoter element around -30 of transcription start	Promoter related element
FtUGT108	TATA-box	TATA	1946	4	-	Arabidopsis thaliana	core promoter element around -30 of transcription start	Promoter related element
FtUGT108	WRE3	CCACCT	304	6	+	Pisum sativum		Other elements
FtUGT108	WRE3	CCACCT	1224	6	+	Pisum sativum		Other elements
FtUGT109	GCN4_motif	TGAGTCA	538	7	+	Oryza sativa	cis-regulatory element involved in endosperm expression	Devolepment related elements
FtUGT109	Unnamed__2	AACCTAACCT	1894	9	-	Petroselinum hortense		Other elements
FtUGT109	MBS	CAACTG	951	6	+	Arabidopsis thaliana	MYB binding site involved in drought-inducibility	Environmental stress-related element
FtUGT109		motif_sequence	132	4	-	organism	short_function	Other elements
FtUGT109		motif_sequence	177	4	-	organism	short_function	Other elements
FtUGT109		motif_sequence	288	4	+	organism	short_function	Other elements
FtUGT109		motif_sequence	390	4	+	organism	short_function	Other elements
FtUGT109		motif_sequence	431	4	-	organism	short_function	Other elements
FtUGT109		motif_sequence	501	4	+	organism	short_function	Other elements
FtUGT109		motif_sequence	530	4	-	organism	short_function	Other elements
FtUGT109		motif_sequence	566	4	+	organism	short_function	Other elements
FtUGT109		motif_sequence	675	4	-	organism	short_function	Other elements
FtUGT109		motif_sequence	711	4	+	organism	short_function	Other elements
FtUGT109		motif_sequence	897	4	-	organism	short_function	Other elements
FtUGT109		motif_sequence	902	4	-	organism	short_function	Other elements
FtUGT109		motif_sequence	1025	4	-	organism	short_function	Other elements
FtUGT109		motif_sequence	1328	4	+	organism	short_function	Other elements
FtUGT109		motif_sequence	1433	4	-	organism	short_function	Other elements
FtUGT109		motif_sequence	1543	4	+	organism	short_function	Other elements
FtUGT109		motif_sequence	1633	4	-	organism	short_function	Other elements
FtUGT109		motif_sequence	1731	4	-	organism	short_function	Other elements
FtUGT109		motif_sequence	1815	4	+	organism	short_function	Other elements
FtUGT109		motif_sequence	1856	4	+	organism	short_function	Other elements
FtUGT109	CGTCA-motif	CGTCA	649	5	-	Hordeum vulgare	cis-acting regulatory element involved in the MeJA-responsiveness	Hormone responsive elements
FtUGT109	CGTCA-motif	CGTCA	1549	5	+	Hordeum vulgare	cis-acting regulatory element involved in the MeJA-responsiveness	Hormone responsive elements
FtUGT109	AuxRR-core	GGTCCAT	586	7	+	Nicotiana tabacum	cis-acting regulatory element involved in auxin responsiveness	Hormone responsive elements
FtUGT109	Myb-binding site	CAACAG	557	6	-	Nicotiana tabacum		Other elements
FtUGT109	MYC	CATTTG	1425	6	+	Arabidopsis thaliana		Other elements
FtUGT109	MYC	CATGTG	1855	6	+	Arabidopsis thaliana		Other elements
FtUGT109	G-Box	CACGTT	1628	6	-	Pisum sativum	cis-acting regulatory element involved in light responsiveness	Light responsive elements
FtUGT109	ARE	AAACCA	246	6	+	Zea mays	cis-acting regulatory element essential for the anaerobic induction	Environmental stress-related element
FtUGT109	ARE	AAACCA	300	6	-	Zea mays	cis-acting regulatory element essential for the anaerobic induction	Environmental stress-related element
FtUGT109	ARE	AAACCA	1792	6	+	Zea mays	cis-acting regulatory element essential for the anaerobic induction	Environmental stress-related element
FtUGT109	AAGAA-motif	GAAAGAA	1085	7	-	Avena sativa		Devolepment related elements
FtUGT109	LTR	CCGAAA	58	6	+	Hordeum vulgare	cis-acting element involved in low-temperature responsiveness	Environmental stress-related element
FtUGT109	Myc	TCTCTTA	1136	7	-	Arabidopsis thaliana		Other elements
FtUGT109	Myc	TCTCTTA	1412	7	-	Arabidopsis thaliana		Other elements
FtUGT109	Unnamed__1	CGTGG	742	5	+	Zea mays		Site-binding related elements
FtUGT109	Box 4	ATTAAT	120	6	+	Petroselinum crispum	part of a conserved DNA module involved in light responsiveness	Light responsive elements
FtUGT109	P-box	CCTTTTG	1161	7	-	Oryza sativa	gibberellin-responsive element	Hormone responsive elements
FtUGT109	AT-rich sequence	TAAAATACT	1751	9	-	Pisum sativum	element for maximal elicitor-mediated activation (2copies)	Other elements
FtUGT109	STRE	AGGGG	937	5	-	Arabidopsis thaliana		Other elements
FtUGT109	STRE	AGGGG	1475	5	+	Arabidopsis thaliana		Other elements
FtUGT109	TCA-element	CCATCTTTTT	495	9	-	Nicotiana tabacum	cis-acting element involved in salicylic acid responsiveness	Hormone responsive elements
FtUGT109	Unnamed__4	CTCC	328	4	-	Petroselinum hortense		Other elements
FtUGT109	Unnamed__4	CTCC	396	4	+	Petroselinum hortense		Other elements
FtUGT109	Unnamed__4	CTCC	812	4	+	Petroselinum hortense		Other elements
FtUGT109	Unnamed__4	CTCC	827	4	+	Petroselinum hortense		Other elements
FtUGT109	Unnamed__4	CTCC	1301	4	+	Petroselinum hortense		Other elements
FtUGT109	Unnamed__4	CTCC	1461	4	-	Petroselinum hortense		Other elements
FtUGT109	Unnamed__4	CTCC	1668	4	+	Petroselinum hortense		Other elements
FtUGT109	Unnamed__4	CTCC	1731	4	-	Petroselinum hortense		Other elements
FtUGT109	Unnamed__4	CTCC	1817	4	+	Petroselinum hortense		Other elements
FtUGT109	Unnamed__4	CTCC	1823	4	+	Petroselinum hortense		Other elements
FtUGT109	Unnamed__4	CTCC	1840	4	+	Petroselinum hortense		Other elements
FtUGT109	MRE	AACCTAA	1897	7	-	Petroselinum crispum	MYB binding site involved in light responsiveness	Light responsive elements
FtUGT109	AE-box	AGAAACAA	14	8	-	Arabidopsis thaliana	part of a module for light response	Light responsive elements
FtUGT109	AE-box	AGAAACAA	1286	8	+	Arabidopsis thaliana	part of a module for light response	Light responsive elements
FtUGT109	TGACG-motif	TGACG	649	5	+	Hordeum vulgare	cis-acting regulatory element involved in the MeJA-responsiveness	Hormone responsive elements
FtUGT109	TGACG-motif	TGACG	1549	5	-	Hordeum vulgare	cis-acting regulatory element involved in the MeJA-responsiveness	Hormone responsive elements
FtUGT109	ABRE	GCAACGTGTC	1341	9	-	Hordeum vulgare	cis-acting element involved in the abscisic acid responsiveness	Hormone responsive elements
FtUGT109	ABRE	ACGTG	1629	5	+	Arabidopsis thaliana	cis-acting element involved in the abscisic acid responsiveness	Hormone responsive elements
FtUGT109	WRE3	CCACCT	421	6	+	Pisum sativum		Other elements
FtUGT109	WRE3	CCACCT	553	6	+	Pisum sativum		Other elements
FtUGT109	WRE3	CCACCT	1825	6	+	Pisum sativum		Other elements
FtUGT109	as-1	TGACG	649	5	+	Arabidopsis thaliana		Devolepment related elements
FtUGT109	as-1	TGACG	1549	5	-	Arabidopsis thaliana		Devolepment related elements
FtUGT109	TATA-box	TATA	375	4	+	Arabidopsis thaliana	core promoter element around -30 of transcription start	Promoter related element
FtUGT109	TATA-box	TATACA	700	6	-	Helianthus annuus	core promoter element around -30 of transcription start	Promoter related element
FtUGT109	TATA-box	TATA	702	4	+	Arabidopsis thaliana	core promoter element around -30 of transcription start	Promoter related element
FtUGT109	TATA-box	ATATAA	795	6	+	Brassica oleracea	core promoter element around -30 of transcription start	Promoter related element
FtUGT109	TATA-box	TATA	796	4	+	Arabidopsis thaliana	core promoter element around -30 of transcription start	Promoter related element
FtUGT109	TATA-box	TATA	918	4	+	Arabidopsis thaliana	core promoter element around -30 of transcription start	Promoter related element
FtUGT109	TATA-box	TATAA	1008	5	-	Arabidopsis thaliana	core promoter element around -30 of transcription start	Promoter related element
FtUGT109	TATA-box	TATA	1009	4	-	Arabidopsis thaliana	core promoter element around -30 of transcription start	Promoter related element
FtUGT109	TATA-box	TATACA	1123	6	-	Helianthus annuus	core promoter element around -30 of transcription start	Promoter related element
FtUGT109	TATA-box	TATA	1125	4	-	Arabidopsis thaliana	core promoter element around -30 of transcription start	Promoter related element
FtUGT109	TATA-box	ATTATA	1187	6	+	Brassica napus	core promoter element around -30 of transcription start	Promoter related element
FtUGT109	TATA-box	TATAA	1188	5	-	Arabidopsis thaliana	core promoter element around -30 of transcription start	Promoter related element
FtUGT109	TATA-box	TATA	1189	4	-	Arabidopsis thaliana	core promoter element around -30 of transcription start	Promoter related element
FtUGT109	TATA-box	TATA	1505	4	-	Arabidopsis thaliana	core promoter element around -30 of transcription start	Promoter related element
FtUGT109	TATA-box	ATATAA	1744	6	+	Brassica oleracea	core promoter element around -30 of transcription start	Promoter related element
FtUGT109	TATA-box	TATA	1745	4	-	Arabidopsis thaliana	core promoter element around -30 of transcription start	Promoter related element
FtUGT109	TATA-box	TATAAAA	1755	7	-	Pisum sativum	core promoter element around -30 of transcription start	Promoter related element
FtUGT109	TATA-box	TATAAA	1756	6	-	Helianthus annuus	core promoter element around -30 of transcription start	Promoter related element
FtUGT109	TATA-box	TATAA	1757	5	-	Arabidopsis thaliana	core promoter element around -30 of transcription start	Promoter related element
FtUGT109	TATA-box	TATA	1758	4	-	Arabidopsis thaliana	core promoter element around -30 of transcription start	Promoter related element
FtUGT109	TATA-box	TATA	1766	4	-	Arabidopsis thaliana	core promoter element around -30 of transcription start	Promoter related element
FtUGT109	TATA-box	TATA	1782	4	-	Arabidopsis thaliana	core promoter element around -30 of transcription start	Promoter related element
FtUGT109	TATA-box	ccTATAAAaa	1910	9	+	Arabidopsis thaliana	core promoter element around -30 of transcription start	Promoter related element
FtUGT109	Myb	CAACTG	951	6	+	Arabidopsis thaliana		Other elements
FtUGT109	CTAG-motif	ACTAGCAGAA	981	9	+	Avena sativa		Other elements
FtUGT109	CAAT-box	CAAT	40	4	-	Nicotiana glutinosa		Promoter related element
FtUGT109	CAAT-box	CAAT	168	4	+	Nicotiana glutinosa		Promoter related element
FtUGT109	CAAT-box	CAAT	220	4	-	Nicotiana glutinosa		Promoter related element
FtUGT109	CAAT-box	CAAAT	255	5	-	Pisum sativum	common cis-acting element in promoter and enhancer regions	Promoter related element
FtUGT109	CAAT-box	CAAAT	293	5	+	Pisum sativum	common cis-acting element in promoter and enhancer regions	Promoter related element
FtUGT109	CAAT-box	CAAT	536	4	-	Nicotiana glutinosa		Promoter related element
FtUGT109	CAAT-box	CAAT	543	4	+	Nicotiana glutinosa		Promoter related element
FtUGT109	CAAT-box	CAAT	621	4	+	Nicotiana glutinosa		Promoter related element
FtUGT109	CAAT-box	CAAT	696	4	-	Nicotiana glutinosa		Promoter related element
FtUGT109	CAAT-box	CAAT	870	4	+	Nicotiana glutinosa		Promoter related element
FtUGT109	CAAT-box	CAAAT	889	5	-	Pisum sativum	common cis-acting element in promoter and enhancer regions	Promoter related element
FtUGT109	CAAT-box	CAAT	975	4	+	Nicotiana glutinosa		Promoter related element
FtUGT109	CAAT-box	CAAAT	1075	5	+	Pisum sativum	common cis-acting element in promoter and enhancer regions	Promoter related element
FtUGT109	CAAT-box	CAAT	1078	4	-	Nicotiana glutinosa		Promoter related element
FtUGT109	CAAT-box	CAAAT	1150	5	+	Pisum sativum	common cis-acting element in promoter and enhancer regions	Promoter related element
FtUGT109	CAAT-box	CAAT	1155	4	-	Nicotiana glutinosa		Promoter related element
FtUGT109	CAAT-box	CAAT	1367	4	+	Nicotiana glutinosa		Promoter related element
FtUGT109	CAAT-box	CAAAT	1389	5	-	Pisum sativum	common cis-acting element in promoter and enhancer regions	Promoter related element
FtUGT109	CAAT-box	CAAAT	1426	5	-	Pisum sativum	common cis-acting element in promoter and enhancer regions	Promoter related element
FtUGT109	CAAT-box	CAACCAACTCC	1461	11	-	Arabidopsis thaliana	common cis-acting element in promoter and enhancer regions	Promoter related element
FtUGT109	CAAT-box	CAAT	1541	4	+	Nicotiana glutinosa		Promoter related element
FtUGT109	CAAT-box	CAAT	1683	4	-	Nicotiana glutinosa		Promoter related element
FtUGT109	CAAT-box	CAAT	1735	4	-	Nicotiana glutinosa		Promoter related element
FtUGT109	CAAT-box	CAAT	1788	4	+	Nicotiana glutinosa		Promoter related element
FtUGT109	CAAT-box	CAAT	1832	4	+	Nicotiana glutinosa		Promoter related element
FtUGT109	CAAT-box	CCAAT	1870	5	-	Arabidopsis thaliana	common cis-acting element in promoter and enhancer regions	Promoter related element
FtUGT109	CAAT-box	CAAAT	1930	5	+	Pisum sativum	common cis-acting element in promoter and enhancer regions	Promoter related element
FtUGT109	TATA	TATAAAAT	1754	8	-	Arabidopsis thaliana		Other elements
FtUGT109	MYB	CAACAG	557	6	-	Arabidopsis thaliana		Other elements
FtUGT109	MYB	CAACCA	663	6	-	Arabidopsis thaliana		Other elements
FtUGT109	MYB	CAACCA	1466	6	-	Arabidopsis thaliana		Other elements
FtUGT109	W box	TTGACC	1377	6	+	Arabidopsis thaliana		Environmental stress-related element
FtUGT11	TGACG-motif	TGACG	1247	5	+	Hordeum vulgare	cis-acting regulatory element involved in the MeJA-responsiveness	Hormone responsive elements
FtUGT11	TGACG-motif	TGACG	1530	5	-	Hordeum vulgare	cis-acting regulatory element involved in the MeJA-responsiveness	Hormone responsive elements
FtUGT11	AT~TATA-box	TATATA	210	6	+	Arabidopsis thaliana		Other elements
FtUGT11	AT~TATA-box	TATATA	1621	6	-	Arabidopsis thaliana		Other elements
FtUGT11	AT~TATA-box	TATATA	1623	6	-	Arabidopsis thaliana		Other elements
FtUGT11	MYB-like sequence	TAACCA	756	6	+	Arabidopsis thaliana		Other elements
FtUGT11	Unnamed__4	CTCC	46	4	-	Petroselinum hortense		Other elements
FtUGT11	Unnamed__4	CTCC	49	4	-	Petroselinum hortense		Other elements
FtUGT11	Unnamed__4	CTCC	104	4	-	Petroselinum hortense		Other elements
FtUGT11	Unnamed__4	CTCC	121	4	-	Petroselinum hortense		Other elements
FtUGT11	Unnamed__4	CTCC	470	4	+	Petroselinum hortense		Other elements
FtUGT11	Unnamed__4	CTCC	885	4	+	Petroselinum hortense		Other elements
FtUGT11	Unnamed__4	CTCC	1000	4	+	Petroselinum hortense		Other elements
FtUGT11	Unnamed__4	CTCC	1101	4	+	Petroselinum hortense		Other elements
FtUGT11	Unnamed__4	CTCC	1113	4	+	Petroselinum hortense		Other elements
FtUGT11	Unnamed__4	CTCC	1172	4	-	Petroselinum hortense		Other elements
FtUGT11	Unnamed__4	CTCC	1203	4	-	Petroselinum hortense		Other elements
FtUGT11	Unnamed__4	CTCC	1235	4	-	Petroselinum hortense		Other elements
FtUGT11	Unnamed__4	CTCC	1286	4	-	Petroselinum hortense		Other elements
FtUGT11	Unnamed__4	CTCC	1398	4	+	Petroselinum hortense		Other elements
FtUGT11	Unnamed__4	CTCC	1479	4	-	Petroselinum hortense		Other elements
FtUGT11	Unnamed__4	CTCC	1734	4	-	Petroselinum hortense		Other elements
FtUGT11	Unnamed__4	CTCC	1839	4	-	Petroselinum hortense		Other elements
FtUGT11	Unnamed__4	CTCC	1952	4	+	Petroselinum hortense		Other elements
FtUGT11	Unnamed__4	CTCC	1961	4	+	Petroselinum hortense		Other elements
FtUGT11	STRE	AGGGG	1199	5	+	Arabidopsis thaliana		Other elements
FtUGT11	STRE	AGGGG	1391	5	+	Arabidopsis thaliana		Other elements
FtUGT11	GC-motif	CCCCCG	1589	6	-	Zea mays	enhancer-like element involved in anoxic specific inducibility	Environmental stress-related element
FtUGT11	Box 4	ATTAAT	1778	6	-	Petroselinum crispum	part of a conserved DNA module involved in light responsiveness	Light responsive elements
FtUGT11	AAAC-motif	CAATCAAAACCT	1452	11	-	Spinacia oleracea	light responsive element	Light responsive elements
FtUGT11	MYB recognition site	CCGTTG	1210	6	-	Arabidopsis thaliana		Other elements
FtUGT11	MYB	TAACCA	756	6	+	Arabidopsis thaliana		Other elements
FtUGT11	MYB	CAACAG	1243	6	-	Arabidopsis thaliana		Other elements
FtUGT11	MYB	CAACCA	1458	6	-	Arabidopsis thaliana		Other elements
FtUGT11	CAAT-box	CAAT	63	4	+	Nicotiana glutinosa		Promoter related element
FtUGT11	CAAT-box	CAAAT	144	5	-	Pisum sativum	common cis-acting element in promoter and enhancer regions	Promoter related element
FtUGT11	CAAT-box	CAAAT	185	5	-	Pisum sativum	common cis-acting element in promoter and enhancer regions	Promoter related element
FtUGT11	CAAT-box	CAAAT	202	5	-	Pisum sativum	common cis-acting element in promoter and enhancer regions	Promoter related element
FtUGT11	CAAT-box	CAAAT	215	5	-	Pisum sativum	common cis-acting element in promoter and enhancer regions	Promoter related element
FtUGT11	CAAT-box	CAAAT	359	5	-	Pisum sativum	common cis-acting element in promoter and enhancer regions	Promoter related element
FtUGT11	CAAT-box	CAAT	377	4	+	Nicotiana glutinosa		Promoter related element
FtUGT11	CAAT-box	CAAAT	412	5	-	Pisum sativum	common cis-acting element in promoter and enhancer regions	Promoter related element
FtUGT11	CAAT-box	CAAAT	420	5	+	Pisum sativum	common cis-acting element in promoter and enhancer regions	Promoter related element
FtUGT11	CAAT-box	CAAAT	453	5	-	Pisum sativum	common cis-acting element in promoter and enhancer regions	Promoter related element
FtUGT11	CAAT-box	CAAAT	478	5	-	Pisum sativum	common cis-acting element in promoter and enhancer regions	Promoter related element
[truncated: 26,568 more rows]
