# Supplementary material for: Genome-wide investigation of UDP-Glycosyltransferase family in Tartary buckwheat (Fagopyrum tataricum)
Source: BMC Plant Biol. 2024 Apr 6;24:249. doi: 10.1186/s12870-024-04926-8 (PMC10998406; doi:10.1186/s12870-024-04926-8)
Supplement: Supplementary file 4 — Supplementary Material 4 [file 12870_2024_4926_MOESM4_ESM.xlsx]

## Sheet: The tandem duplication events.
Table S4. Tandem duplication events of FtUGTs.
Gene Name	Group	start	end	Sequence direction	Gene Name	Group	start	end	Sequence direction
FtUGT9	UGT82	50337446	50339948	+	FtUGT10	UGT82	50341564	50344273	+
FtUGT13	UGT89	51569671	51571207	-	FtUGT14	UGT89	51577350	51578371	-
FtUGT26	UGT71	43028565	43029491	-	FtUGT27	UGT71	43030569	43032070	-
FtUGT27	UGT71	43030569	43032070	-	FtUGT28	UGT71	43037444	43038712	-
FtUGT29	UGT84	50182413	50184021	-	FtUGT30	UGT84	50217935	50219326	-
FtUGT32	UGT73	50421857	50426294	+	FtUGT33	UGT73	50436485	50438117	+
FtUGT33	UGT73	50436485	50438117	+	FtUGT34	UGT73	50444055	50446152	+
FtUGT37	UGT71	56647559	56648509	+	FtUGT38	UGT71	56654466	56655659	+
FtUGT38	UGT71	56654466	56655659	+	FtUGT39	UGT71	56657836	56658931	+
FtUGT55	UGT89	16968659	16970859	-	FtUGT56	UGT89	16976261	17001356	-
FtUGT64	UGT86	26956340	26957769	+	FtUGT65	UGT86	26965186	26965848	+
FtUGT67	UGT89	37055800	37057224	-	FtUGT68	UGT89	37081108	37082541	-
FtUGT68	UGT89	37081108	37082541	-	FtUGT69	UGT89	37086252	37087670	-
FtUGT76	UGT84	804851	806246	-	FtUGT77	UGT84	814002	815411	+
FtUGT80	UGT85	6741275	6742881	-	FtUGT81	UGT85	6760068	6761637	-
FtUGT82	UGT71	7238159	7238875	+	FtUGT83	UGT71	7263314	7264228	+
FtUGT85	UGT71	9677763	9682241	+	FtUGT86	UGT71	9685459	9686085	+
FtUGT89	UGT91	11423748	11425246	+	FtUGT90	UGT91	11428526	11430113	+
FtUGT96	UGT91	43191754	43193178	+	FtUGT97	UGT91	43196565	43198612	+
FtUGT99	UGT76	50393298	50394545	-	FtUGT100	UGT76	50398086	50400532	-
FtUGT101	UGT76	50404443	50405177	-	FtUGT102	UGT76	50405529	50409240	-
FtUGT103	UGT76	50409366	50411063	-	FtUGT104	UGT76	50416614	50418290	-
FtUGT106	UGT76	50450244	50452241	-	FtUGT107	UGT76	50452528	50454222	-
FtUGT111	UGT90	5973785	5975202	+	FtUGT112	UGT90	5992648	5994048	+
FtUGT113	UGT78	8300827	8302120	-	FtUGT114	UGT78	8310566	8311857	-
FtUGT114	UGT78	8310566	8311857	-	FtUGT115	UGT78	8325774	8327129	-
FtUGT115	UGT78	8325774	8327129	-	FtUGT116	UGT78	8336558	8338256	+
FtUGT134	UGT75	34217784	34219181	-	FtUGT135	UGT75	34225186	34226628	-
FtUGT136	UGT72	39705921	39707330	+	FtUGT137	UGT72	39726475	39727911	+
FtUGT139	UGT85	41243263	41245320	+	FtUGT140	UGT85	41251116	41252932	+
FtUGT140	UGT85	41251116	41252932	+	FtUGT141	UGT85	41261746	41263775	+
FtUGT141	UGT85	41261746	41263775	+	FtUGT142	UGT85	41275525	41279353	+
FtUGT143	UGT95	44740586	44741956	+	FtUGT144	UGT95	44743387	44744757	+
FtUGT146	UGT91	46622893	46624254	-	FtUGT147	UGT91	46631734	46633170	-
FtUGT154	UGT79	19143719	19145149	+	FtUGT155	UGT79	19155526	19158043	+
FtUGT159	UGT73	21621708	21624016	-	FtUGT160	UGT73	21643344	21645747	-
FtUGT161	UGT73	21679918	21681126	+	FtUGT162	UGT73	21698165	21698949	-
FtUGT167	UGT85	38921148	38922505	+	FtUGT168	UGT85	38927749	38931525	+
FtUGT170	UGT85	38993668	38995504	+	FtUGT171	UGT85	39000955	39002266	+
