# Supplementary material for: Genome-wide investigation of UDP-Glycosyltransferase family in Tartary buckwheat (Fagopyrum tataricum)
Source: BMC Plant Biol. 2024 Apr 6;24:249. doi: 10.1186/s12870-024-04926-8 (PMC10998406; doi:10.1186/s12870-024-04926-8)
Supplement: Supplementary file 5 — Supplementary Material 5 [file 12870_2024_4926_MOESM5_ESM.xls]

## Sheet: Sheet1
Table S5. The 8 pairs of segmental duplications in FtUGTs.
Gene Name	Subfamily	Gene Name	Subfamily
FtUGT2	UGT78	FtUGT54	UGT78
FtUGT11	UGT89	FtUGT55	UGT89
FtUGT14	UGT89	FtUGT56	UGT89
FtUGT26	UGT71	FtUGT36	UGT71
FtUGT29	UGT84	FtUGT158	UGT84
FtUGT42	UGT74	FtUGT72	UGT74
FtUGT43	UGT78	FtUGT151	UGT78
FtUGT54	UGT78	FtUGT113	UGT78
