# Supplementary material for: Genome-wide investigation of UDP-Glycosyltransferase family in Tartary buckwheat (Fagopyrum tataricum)
Source: BMC Plant Biol. 2024 Apr 6;24:249. doi: 10.1186/s12870-024-04926-8 (PMC10998406; doi:10.1186/s12870-024-04926-8)
Supplement: Supplementary file 6 — Supplementary Material 6 [file 12870_2024_4926_MOESM6_ESM.xls]

## Sheet: F. tataricum-Arabidopsis
Table S6. One-to-one orthologous gene relationships between F. tataricum and A. thaliana.
FtUGT Gene Name	FtUGT Gene ID	Chromosome Position	AtUGT Gene ID	Chromosome Position
FtUGT23	FtPinG0201729100	2	AT2G36750	2
FtUGT32	FtPinG0202204500	2	AT2G15480	2
FtUGT32	FtPinG0202204500	2	AT4G34131	4
FtUGT41	FtPinG0202406500	2	AT2G36750	2
FtUGT41	FtPinG0202406500	2	AT3G53160	3
FtUGT99	FtPinG0505924400	5	AT5G05860	5
FtUGT102	FtPinG0505925000	5	AT5G05900	5
FtUGT127	FtPinG0606996200	6	AT2G36750	2
FtUGT131	FtPinG0707621300	7	AT2G18560	2
FtUGT134	FtPinG0707681000	7	AT4G14090	4
FtUGT136	FtPinG0707808500	7	AT1G01390	1
FtUGT136	FtPinG0707808500	7	AT4G01070	4
FtUGT138	FtPinG0707839100	7	AT1G22340	1
FtUGT159	FtPinG0808450800	8	AT2G15480	2
FtUGT159	FtPinG0808450800	8	AT4G34131	4
FtUGT173	FtPinG0808934300	8	AT2G30140	2

## Sheet: F. tataricum-indica rice
Table S6. One-to-one orthologous gene relationships between F. tataricum and O. sativa.
FtUGT Gene Name	FtUGT Gene ID	Chromosome Position	OsUGT Gene ID	Chromosome Position
FtUGT130	FtPinG0707604200	7	Os02t0755500	2
