# Supplementary material for: Genome-wide investigation of UDP-Glycosyltransferase family in Tartary buckwheat (Fagopyrum tataricum)
Source: BMC Plant Biol. 2024 Apr 6;24:249. doi: 10.1186/s12870-024-04926-8 (PMC10998406; doi:10.1186/s12870-024-04926-8)
Supplement: Supplementary file 7 — Supplementary Material 7 [file 12870_2024_4926_MOESM7_ESM.xlsx]

## Sheet: Sheet1
Table S7 Results of Tajima's Neutrality Test.
m	S	ps	Θ	π	D
173	10	1	0.174593	0.335637	2.1906
The analysis involved 173 amino acid sequences. All positions containing gaps and missing data were eliminated. There were a total of 19 positions in the final dataset. Evolutionary analyses were conducted in MEGA7 [2].
Abbreviations: m = number of sequences, n = total number of sites, S = Number of segregating sites, ps= S/n, Θ = ps/a1, π = nucleotide diversity, and D is the Tajima test statistic (see chapter 12 in ref. [3] for details).
