# Supplementary material for: Genome-wide investigation of UDP-Glycosyltransferase family in Tartary buckwheat (Fagopyrum tataricum)
Source: BMC Plant Biol. 2024 Apr 6;24:249. doi: 10.1186/s12870-024-04926-8 (PMC10998406; doi:10.1186/s12870-024-04926-8)
Supplement: Supplementary file 8 — Supplementary Material 8 [file 12870_2024_4926_MOESM8_ESM.xlsx]

## Sheet: 1
Table S8. Primer sequences for qRT-PCR.
Group	GENE	Forward primer (5`- 3`)	Reverse primer (5`- 3`)
actin	FtH3	GAAATTCGCAAGTACCAGAAGAG	CCAACAAGGTATGCCTCAGC
UGT78	FtUGT2	TAGCTGAGGCCCTGGAGG	CACGTCACCACCTTCCCC
UGT94	FtUGT8	TGGGCTCCACAGCTGTTG	TAGGCACACCTCGACCGA
UGT82	FtUGT10	CGGTGGAGATACGGTGGC	ACACCAAAATCCGGCGGT
UGT89	FtUGT12	AAGGTGAATGAGCCCGCC	CCTGTGGGGCCCATTCTC
UGT93	FtUGT15	CGCCCCCTACAACTGCAA	TGGGGGTGGGAGGAGAAG
UGT93	FtUGT16	GAATGCCGGGGTGGTTGA	GGCTCCAACCACCTTCCC
UGT80	FtUGT19	AATGACCGCCAAGCCTCG	ACGGTGTCATCTGCGTGG
UGT73	FtUGT23	TCGCACGCCTCATAGCAA	GTTGGGCGACTCGGATGT
UGT71	FtUGT27	TCATCGCCCGTGATGCTC	GTTGGCGGGCTCAGGAAT
UGT84	FtUGT29	TCGGCCGGAAACAAGTCC	CAGCTGCCACGTCAGACA
UGT71	FtUGT37	CAAGCAGGCCGAGTCCTC	CAAGGCCCCTGTTGGAGG
UGT72	FtUGT45	TTGGTGGCAAAGTGGGCA	CTCCGCAAACAGAGGCCA
UGT74	FtUGT52	CGAGTCAAGCCCGATCCC	CGGTTGCTCTTTCCCCGT
UGT78	FtUGT54	GTTTTCCGCCCATCCCCA	CCGCTGCCTTAGGGATGG
UGT79	FtUGT59	CACTCCCGCCATTGCTGA	CTCGGAGGCAAGAGCAGG
UGT85	FtUGT80	ACCGACTACAACCACGCG	GTGGTGTCCTGGGTGACG
UGT92	FtUGT93	CGGTTGGCTTTGCAACGG	GCCCCTCTTTCTTGGCGT
UGT88	FtUGT95	AGGGAGGCGATCGACAGT	CCACTCGGCTGCGTGTTA
UGT91	FtUGT97	TCAGGCCGAACGCAGAAA	GTGTAGCCTCGTGTGCGT
UGT76	FtUGT99	AGGCAGCAGGATCTGTGC	AATCCGGGTCGAACAGCC
UGT76	FtUGT102	GCTTGGGGGCTTGCAAAC	TGTGGGGCCCATCCGATA
UGT90	FtUGT111	GAGCCTGACGATGAGCCC	AACTGCAGGGCCACTTGG
UGT86	FtUGT119	GCTTCCACCCACAGCCAT	CAGCGTTTCGAATGGCGG
UGT86	FtUGT121	CGAGCTGGAAGGAGCAGC	AGGGAATAGCAGGGCCGA
UGT91	FtUGT123	GAGGCCACCAGCGATCTC	CTCAGCGAGTTGGGGACG
UGT91	FtUGT124	ACCTTCCATCTCCGGCCT	CTCAGCGAGTTGGGGTCC
UGT74	FtUGT128	GAGGCGTTGTCGTTGGGA	TGGCCCTAATACCCGCCT
UGT72	FtUGT131	ATTCGGGCCGCAATCTCC	AACCACGCACTACACGGG
UGT75	FtUGT134	CGACGGGGTGTTTCGTGA	CCTTACTCCCGTCCCCCA
UGT85	FtUGT138	AAGCCTCGCTGTCGTCAC	CGTAGACTCGCCGGACAC
UGT85	FtUGT142	AGCCGGGATCTGTCGTCT	GCCACAAGATCCGGCCTT
UGT95	FtUGT143	AAAGGCAGTTCCGGCTGG	GCTCCTTCTCGTCGAGCC
UGT95	FtUGT144	GTCGCGGCTGGTCCTTTA	ACACCGTCGAGAGAGGCT
UGT84	FtUGT158	ACTCCTCCGGCTAGGCAA	TCCATCTCCGACGGCAGA
UGT73	FtUGT159	CCACCCCAGCAAACGCTA	CAAGGAGGTCGTTGGCGT
UGT86	FtUGT173	GTGACACGTGGCGAGGAA	ACCAGAATCCGCCAACCG
